# Supplementary material for: Identification of a Novel Cuproptosis-Related Gene Signature in Eutopic Endometrium of Women with Endometriosis
Source: Reprod Sci. 2022 Dec 6;30(6):1841–53. doi: 10.1007/s43032-022-01130-7 (PMC10229735; doi:10.1007/s43032-022-01130-7)
Supplement: Supplementary file 1 — Supplementary file1 (XLS 19 KB) [file 43032_2022_1130_MOESM1_ESM.xls]

## Sheet: Sheet1
	Stage Ⅰ/Ⅱ	Stage Ⅲ/Ⅳ
Traning group	14	21
GSE25628	2	7
GSE51981	12	14
