# Supplementary material for: Identification of a Novel Cuproptosis-Related Gene Signature in Eutopic Endometrium of Women with Endometriosis
Source: Reprod Sci. 2022 Dec 6;30(6):1841–53. doi: 10.1007/s43032-022-01130-7 (PMC10229735; doi:10.1007/s43032-022-01130-7)
Supplement: Supplementary file 2 — Supplementary file2 (XLS 373 KB) [file 43032_2022_1130_MOESM2_ESM.xls]

	logFC	AveExpr	t	P.Value	adj.P.Val	B
HAUS2	0.808568993	6.90561687	8.751800326	3.11E-13	2.18E-09	19.74586994
LPGAT1	1.069931022	6.655996643	8.683722706	4.22E-13	2.18E-09	19.45241655
ARID4B	0.726145604	5.030937297	8.636387809	5.22E-13	2.18E-09	19.24835057
DENND4C	1.107745455	6.026909949	8.30330854	2.32E-12	6.77E-09	17.81240542
ZC2HC1A	0.76760473	6.033054682	8.269794086	2.70E-12	6.77E-09	17.66797507
STK38L	1.197060849	7.037421863	8.19863846	3.71E-12	7.76E-09	17.36139995
VEZT	1.154432053	6.590867566	8.15653065	4.48E-12	7.78E-09	17.18003055
THOC2	1.41088803	7.70876592	8.118044606	5.33E-12	7.78E-09	17.01430092
KLHL24	0.960182698	6.719499511	8.107468685	5.59E-12	7.78E-09	16.96876584
MLLT3	1.201666112	6.163292889	8.014189841	8.48E-12	1.06E-08	16.5673017
RLF	1.649166577	6.205895503	7.912541028	1.34E-11	1.52E-08	16.13017498
CASP3	0.88034793	7.194507897	7.884394143	1.52E-11	1.58E-08	16.00921002
APP	0.903456677	9.544226706	7.821610666	2.01E-11	1.92E-08	15.73952398
CHD9	0.825369777	6.238543423	7.800997572	2.20E-11	1.92E-08	15.65102349
TAF1D	1.320643436	7.840186832	7.791218396	2.30E-11	1.92E-08	15.60904526
TPP2	0.663166956	5.605843782	7.6939804	3.54E-11	2.57E-08	15.19193052
ATP13A3	0.766942053	5.932763428	7.675666909	3.85E-11	2.57E-08	15.11343514
TASP1	0.765630302	4.769003329	7.67022614	3.94E-11	2.57E-08	15.09011893
PIGT	-0.835150592	8.679857529	-7.669178484	3.96E-11	2.57E-08	15.08562945
ZNF268	1.01080666	5.504156619	7.661565586	4.09E-11	2.57E-08	15.05300832
C1GALT1	0.974884545	5.677318594	7.650743425	4.30E-11	2.57E-08	15.00664196
SNAPC1	1.092877918	7.343089322	7.630306418	4.71E-11	2.59E-08	14.91910268
BNIP2	1.080477018	8.087447548	7.616271058	5.01E-11	2.59E-08	14.85900012
KATNBL1	0.933589473	6.272881549	7.599800634	5.39E-11	2.59E-08	14.78848712
UBE2W	0.957290247	5.052320661	7.590588121	5.62E-11	2.59E-08	14.74905479
MEF2A	1.020248613	6.440319905	7.587686389	5.69E-11	2.59E-08	14.73663573
UGGT2	0.673657586	5.137803885	7.586996292	5.71E-11	2.59E-08	14.73368228
FAM63B	1.048897766	4.444591778	7.584074461	5.78E-11	2.59E-08	14.72117794
CENPC	1.383263002	5.942655263	7.559948477	6.44E-11	2.76E-08	14.61795098
TRIM33	1.054147868	7.32814632	7.553990891	6.61E-11	2.76E-08	14.59246694
CDADC1	0.847965221	4.042807835	7.545459667	6.87E-11	2.78E-08	14.55597849
PBLD	0.85359984	5.010696344	7.527838624	7.43E-11	2.78E-08	14.48062954
KCTD9	1.401614619	6.589031157	7.526778873	7.46E-11	2.78E-08	14.4760987
STRN3	1.018681754	5.886584035	7.517450686	7.78E-11	2.78E-08	14.43622084
ZNF271	1.445871785	5.096608452	7.514519577	7.88E-11	2.78E-08	14.42369176
ZCCHC6	1.081141336	5.761804471	7.50886432	8.08E-11	2.78E-08	14.39952013
AGL	1.288180575	9.024130708	7.505183784	8.21E-11	2.78E-08	14.38379014
FBXW7	0.649066465	5.199206844	7.489039377	8.82E-11	2.91E-08	14.31480413
DCAF10	1.139575295	6.29402301	7.471808366	9.52E-11	3.01E-08	14.24119766
BRWD1	0.934145839	4.627920544	7.469655798	9.62E-11	3.01E-08	14.23200411
SMURF2	1.311933424	7.149231023	7.453238026	1.03E-10	3.06E-08	14.16189662
IQGAP1	1.492599347	8.179821292	7.44690754	1.06E-10	3.06E-08	14.13486994
NIPBL	1.509701466	6.325726841	7.445723408	1.07E-10	3.06E-08	14.1298149
C11orf30	0.59914128	4.858705804	7.444929081	1.07E-10	3.06E-08	14.126424
AASDHPPT	1.019348189	6.492370232	7.436296997	1.12E-10	3.11E-08	14.08957787
EOGT	1.708901506	6.287414701	7.419817224	1.20E-10	3.27E-08	14.01925112
MYO6	1.288215409	7.268809897	7.411552658	1.24E-10	3.32E-08	13.98399109
YTHDC2	1.121738202	5.670134861	7.405362723	1.28E-10	3.34E-08	13.9575861
SENP6	1.351494534	6.22309441	7.389514976	1.37E-10	3.47E-08	13.889998
ZBTB1	1.12766032	6.070923001	7.387509094	1.38E-10	3.47E-08	13.88144479
AZI2	0.919340885	5.26744897	7.374660609	1.47E-10	3.60E-08	13.82666647
HNRNPUL2	0.761404844	7.898883878	7.363166429	1.54E-10	3.68E-08	13.77767453
CEP162	1.41163166	4.570273968	7.361362615	1.55E-10	3.68E-08	13.76998717
CEP290	1.359622874	6.048937147	7.352334642	1.62E-10	3.69E-08	13.73151681
VPS4B	1.024658068	9.255358778	7.347097565	1.66E-10	3.69E-08	13.70920377
SMC3	1.503919374	6.384483995	7.344063633	1.68E-10	3.69E-08	13.69627856
RBBP8	1.430060533	9.185043051	7.341630573	1.70E-10	3.69E-08	13.68591382
TMF1	0.98022521	6.798411958	7.337315805	1.73E-10	3.69E-08	13.66753441
CMPK1	0.774777956	7.79421768	7.333103028	1.76E-10	3.69E-08	13.6495911
CDC27	1.271020485	7.054806049	7.329229411	1.79E-10	3.69E-08	13.63309382
RAD50	1.318680485	6.482321237	7.32903006	1.79E-10	3.69E-08	13.63224484
RB1CC1	1.28914528	8.566850741	7.324500127	1.83E-10	3.70E-08	13.61295424
STAG1	0.849992815	6.104882337	7.320608043	1.86E-10	3.71E-08	13.59638143
ZDHHC13	0.942003361	5.401970477	7.313315025	1.92E-10	3.77E-08	13.565331
ISYNA1	-0.929260337	5.859649975	-7.308729751	1.96E-10	3.79E-08	13.54581151
INTS6	0.851702253	5.050540897	7.288912677	2.14E-10	4.07E-08	13.46147341
ING3	0.781385638	5.874089253	7.281242423	2.22E-10	4.15E-08	13.42884028
DPP8	1.219393195	7.436703906	7.276183886	2.27E-10	4.18E-08	13.40732184
FXR1	0.965542161	6.944545463	7.269730984	2.33E-10	4.24E-08	13.37987558
CCDC88A	0.736404874	3.810758678	7.264650508	2.39E-10	4.24E-08	13.35826957
NLK	1.333393829	5.792255062	7.260953145	2.42E-10	4.24E-08	13.34254721
RALA	0.977751271	8.518497894	7.259803667	2.44E-10	4.24E-08	13.33765953
ETAA1	0.974652678	6.422004547	7.248801301	2.56E-10	4.39E-08	13.29088329
LTN1	0.858178613	5.70158779	7.24173104	2.64E-10	4.46E-08	13.26083069
ARHGAP5	0.870702382	5.679332916	7.239316867	2.67E-10	4.46E-08	13.25057024
CERS6	0.946628988	5.54687647	7.218682339	2.92E-10	4.82E-08	13.16289598
RBM41	1.179961953	4.672261742	7.202682726	3.14E-10	5.11E-08	13.0949453
GAPVD1	0.882112553	6.0490158	7.189246419	3.33E-10	5.33E-08	13.03790175
RAB11FIP2	1.370406793	7.603859443	7.187227715	3.36E-10	5.33E-08	13.02933304
CAPZA1	0.553172733	7.691148777	7.183066913	3.42E-10	5.36E-08	13.01167321
SWAP70	1.185352351	5.916521829	7.180124914	3.47E-10	5.36E-08	12.9991875
TWISTNB	0.834976714	4.668974322	7.174321847	3.56E-10	5.44E-08	12.97456227
DIS3	1.05905182	5.141473261	7.16459517	3.71E-10	5.61E-08	12.93329539
SREK1	1.034088599	5.566909395	7.137092707	4.19E-10	6.25E-08	12.81666791
PLOD2	1.702251466	7.139988292	7.130809606	4.31E-10	6.35E-08	12.79003539
U2SURP	1.229009589	6.551505422	7.124366419	4.43E-10	6.36E-08	12.76272889
NAA15	0.91616449	4.812163713	7.118732876	4.54E-10	6.36E-08	12.73885751
ZNHIT6	1.082404292	5.525685447	7.117027004	4.58E-10	6.36E-08	12.73162981
CEBPZ	1.248074947	8.599676419	7.110672549	4.71E-10	6.36E-08	12.70470919
DOPEY1	0.697458488	4.078895038	7.105984259	4.81E-10	6.36E-08	12.68485022
UBE3A	0.751022813	6.013192481	7.104307952	4.84E-10	6.36E-08	12.67775021
ZZZ3	1.047296941	6.568706714	7.100591843	4.92E-10	6.36E-08	12.66201176
KIAA1598	1.488733567	7.375910389	7.100408749	4.92E-10	6.36E-08	12.66123636
ZNF83	1.983510821	7.123435022	7.100327186	4.93E-10	6.36E-08	12.66089095
PHF3	0.888503099	6.06425278	7.099685167	4.94E-10	6.36E-08	12.65817205
TSNAX	1.324727599	8.837884749	7.097042557	5.00E-10	6.36E-08	12.64698131
UBA3	1.140347629	9.490012439	7.09592644	5.02E-10	6.36E-08	12.64225511
LRPPRC	1.074655465	8.05145571	7.093710846	5.07E-10	6.36E-08	12.63287357
ANKRD12	1.652434432	6.306865559	7.091915226	5.11E-10	6.36E-08	12.62527076
TAF1B	1.181406879	4.675143528	7.091498534	5.12E-10	6.36E-08	12.6235065
AGTPBP1	0.698484426	4.959098006	7.08836526	5.19E-10	6.38E-08	12.61024098
CCDC186	0.949283065	4.518697699	7.082220456	5.34E-10	6.50E-08	12.58422868
TRIP11	0.853403946	4.369140022	7.075386809	5.50E-10	6.63E-08	12.55530553
ZMYM1	1.310259088	5.66908217	7.062999513	5.81E-10	6.93E-08	12.50289073
MIS18BP1	1.147654899	4.398616714	7.051431345	6.11E-10	7.23E-08	12.45395832
ATRX	1.132278386	7.325280189	7.04783093	6.21E-10	7.27E-08	12.43873212
SLK	1.005239226	8.201023281	7.044969774	6.29E-10	7.30E-08	12.42663335
SCAF11	1.214008662	7.755437009	7.034135671	6.59E-10	7.45E-08	12.3808289
ERGIC2	1.011952675	6.901340454	7.032845071	6.63E-10	7.45E-08	12.37537345
DDX54	-0.873791219	6.744723087	-7.032333342	6.65E-10	7.45E-08	12.37321039
SLC7A11	0.608836709	3.751461827	7.031948355	6.66E-10	7.45E-08	12.37158308
WAC	1.044578584	7.232624572	7.027634751	6.78E-10	7.47E-08	12.35335111
AP5M1	0.83360329	5.719865505	7.027523878	6.79E-10	7.47E-08	12.35288252
PIAS1	1.162515752	7.424047005	7.013131846	7.23E-10	7.88E-08	12.2920695
HS2ST1	0.924479787	6.300635832	7.005227717	7.49E-10	8.04E-08	12.25868172
MTMR9	0.671692609	6.941568856	7.003096845	7.56E-10	8.04E-08	12.24968204
DCLRE1C	0.754676209	5.382597247	7.002679491	7.57E-10	8.04E-08	12.24791943
ATR	1.241459743	5.903325778	6.998905476	7.70E-10	8.11E-08	12.23198156
CLK1	1.893933152	7.84551201	6.986672902	8.12E-10	8.42E-08	12.18033498
BLZF1	0.611723081	3.517937218	6.984549879	8.20E-10	8.43E-08	12.17137338
PRPF39	1.767952408	7.520719468	6.973017444	8.62E-10	8.79E-08	12.12270318
FASTKD1	1.091937233	8.415908899	6.966835043	8.86E-10	8.88E-08	12.09661863
KDM3A	0.893274727	5.794172978	6.966786748	8.86E-10	8.88E-08	12.09641488
CHD1	1.425826367	8.059300604	6.964464188	8.95E-10	8.88E-08	12.0866169
ASAP2	1.420118245	7.685964871	6.963080449	9.01E-10	8.88E-08	12.08077977
CEP83	1.356381175	4.645867349	6.957485598	9.23E-10	8.88E-08	12.05718109
SETX	0.844599385	5.624374413	6.957400346	9.24E-10	8.88E-08	12.05682154
CEP135	0.957722733	5.505780444	6.956430849	9.27E-10	8.88E-08	12.05273269
GALNT1	1.256550267	8.666771253	6.956393494	9.28E-10	8.88E-08	12.05257515
HAX1	-0.938440218	8.061410301	-6.94878858	9.59E-10	9.11E-08	12.02050571
KTN1	1.385470001	9.879951095	6.944623813	9.77E-10	9.12E-08	12.00294634
FUBP1	1.02058042	6.747665561	6.94422705	9.78E-10	9.12E-08	12.00127363
NKRF	0.53759254	7.206124135	6.943520654	9.82E-10	9.12E-08	11.99829561
MAPK8	0.821689012	4.695296205	6.936811466	1.01E-09	9.17E-08	11.97001423
RRP15	1.207494926	6.17643588	6.936805279	1.01E-09	9.17E-08	11.96998815
FASTKD2	0.982809864	4.935843604	6.933932617	1.02E-09	9.17E-08	11.95788076
EIF2AK3	0.786837578	5.948818068	6.930346467	1.04E-09	9.17E-08	11.94276776
OPA1	0.802621434	5.772333925	6.930251563	1.04E-09	9.17E-08	11.94236783
TOPBP1	1.420127339	7.619975222	6.928042646	1.05E-09	9.17E-08	11.93305973
CBX3	1.3776005	8.157409444	6.926817663	1.06E-09	9.17E-08	11.92789808
PHF20L1	0.807491287	5.041552525	6.926688091	1.06E-09	9.17E-08	11.92735212
PDCD10	1.10722082	9.94439593	6.926083871	1.06E-09	9.17E-08	11.92480623
BPTF	1.055557072	7.184406942	6.925842016	1.06E-09	9.17E-08	11.92378719
FPGT	1.304816489	5.225231454	6.917908625	1.10E-09	9.43E-08	11.89036448
TRMT11	1.416877075	7.651569771	6.915870826	1.11E-09	9.45E-08	11.88178076
NEMF	1.593938729	7.183904989	6.909758966	1.14E-09	9.64E-08	11.85603937
RHOT1	0.849955325	7.077919462	6.906290642	1.16E-09	9.72E-08	11.84143401
SUCO	1.168061264	8.69434123	6.903749667	1.17E-09	9.77E-08	11.83073481
GMFB	1.13753554	8.45236317	6.897310887	1.20E-09	9.93E-08	11.80362713
PHIP	0.753573823	6.131570725	6.897040334	1.20E-09	9.93E-08	11.80248821
ZNF277	0.705303226	5.150204185	6.892055009	1.23E-09	1.01E-07	11.78150369
ZNF184	1.208965992	8.108964019	6.891016906	1.24E-09	1.01E-07	11.77713447
GCA	1.262397638	7.663242725	6.882330475	1.28E-09	1.04E-07	11.74058033
ZNF84	1.219032087	7.608683997	6.880588301	1.29E-09	1.04E-07	11.73325017
CCNT2	0.779014744	5.305663504	6.873660682	1.33E-09	1.06E-07	11.70410647
PDS5A	0.902930062	6.078115187	6.872717076	1.34E-09	1.06E-07	11.70013734
ASNSD1	1.491757497	8.543525925	6.871623583	1.34E-09	1.06E-07	11.69553789
BAZ1A	1.390102387	8.071726292	6.868838305	1.36E-09	1.06E-07	11.68382318
DEK	1.499790521	10.44162951	6.868022511	1.37E-09	1.06E-07	11.6803922
BAZ2B	1.519093432	8.737059941	6.865900646	1.38E-09	1.06E-07	11.67146873
DNAJB14	1.356849123	7.664931524	6.863314928	1.39E-09	1.06E-07	11.66059537
TBC1D12	0.666348207	4.21933789	6.862886249	1.40E-09	1.06E-07	11.65879279
CAMSAP2	0.840951174	6.96389802	6.861965023	1.40E-09	1.06E-07	11.65491916
ESF1	1.455902309	7.133440144	6.858625468	1.42E-09	1.06E-07	11.64087779
PTPN4	0.946045247	4.447188603	6.857448778	1.43E-09	1.06E-07	11.63593069
COPB1	0.723792256	8.484616918	6.857101512	1.43E-09	1.06E-07	11.63447074
ZNF835	-0.815439469	3.264469853	-6.850331409	1.48E-09	1.09E-07	11.6060116
KIN	0.835327723	5.074292597	6.847231115	1.50E-09	1.10E-07	11.59298119
ITSN2	0.777714217	5.74470048	6.845836641	1.51E-09	1.10E-07	11.58712072
DZIP3	1.206359754	4.920468952	6.84303299	1.52E-09	1.10E-07	11.57533879
ACTR6	0.772224462	5.625467409	6.836871354	1.57E-09	1.12E-07	11.54944933
TGDS	0.782803473	4.938313994	6.836612687	1.57E-09	1.12E-07	11.5483626
ORC2	0.687872536	6.688986038	6.832246728	1.60E-09	1.13E-07	11.53002147
ARHGAP12	1.497365539	7.091221475	6.83116261	1.61E-09	1.13E-07	11.52546758
OSTM1	0.801167557	4.162562316	6.829423484	1.62E-09	1.13E-07	11.51816263
DCP2	0.710585197	5.725905528	6.827868955	1.63E-09	1.13E-07	11.51163342
MTRF1L	0.588794985	4.596566853	6.826185438	1.64E-09	1.14E-07	11.50456284
EMC2	1.653881939	8.154955923	6.818601873	1.70E-09	1.17E-07	11.47271771
ERV3-2	1.434089843	4.929747586	6.814952195	1.72E-09	1.18E-07	11.45739481
ZBED8	1.627577849	6.489195972	6.812722226	1.74E-09	1.19E-07	11.44803339
NDUFA5	0.686923904	5.943550132	6.808809537	1.77E-09	1.20E-07	11.43160963
UBA6	0.740448621	4.782833115	6.805552193	1.80E-09	1.20E-07	11.41793841
WDR44	0.59321222	5.259990348	6.805509343	1.80E-09	1.20E-07	11.41775858
MICU2	1.143694492	9.597480227	6.802433438	1.82E-09	1.21E-07	11.4048503
MTRF1	1.041176028	3.985721504	6.798289293	1.85E-09	1.23E-07	11.38746122
NCK1	0.941472703	5.908653606	6.795638085	1.87E-09	1.23E-07	11.3763379
DLST	0.780781679	8.432106491	6.793960055	1.89E-09	1.23E-07	11.36929814
SPAST	0.884989413	6.358200933	6.790587734	1.92E-09	1.24E-07	11.35515166
PCM1	1.005857492	6.632744211	6.789783067	1.92E-09	1.24E-07	11.35177642
HERC4	0.593343141	4.532098106	6.786798017	1.95E-09	1.25E-07	11.33925622
TDRD3	1.06210399	5.724882861	6.785429966	1.96E-09	1.25E-07	11.33351864
CRY1	1.172377162	8.84630299	6.781086596	2.00E-09	1.27E-07	11.31530445
CACTIN	-0.716874472	5.507068628	-6.779608678	2.01E-09	1.27E-07	11.30910734
ZCCHC8	0.726385869	6.465457808	6.763926154	2.15E-09	1.35E-07	11.24336828
SNX4	1.07446984	7.365690958	6.762751744	2.16E-09	1.35E-07	11.23844678
CAST	0.965718696	6.592159327	6.762268173	2.17E-09	1.35E-07	11.23642037
PDIA3	1.445515974	8.783688456	6.762043404	2.17E-09	1.35E-07	11.2354785
SCRN3	0.543539071	3.617100642	6.759897449	2.19E-09	1.35E-07	11.22648638
PPP3R1	1.439501077	6.091241524	6.758046876	2.21E-09	1.36E-07	11.21873254
GPD2	0.752999624	4.535631747	6.757174627	2.22E-09	1.36E-07	11.21507802
BICD2	0.765848238	5.773930766	6.75600508	2.23E-09	1.36E-07	11.21017808
ZNF23	2.02177189	4.929668358	6.752257739	2.27E-09	1.37E-07	11.19447957
GMCL1	1.402300531	6.387824313	6.752025444	2.27E-09	1.37E-07	11.1935065
SNX2	1.124514305	6.556986853	6.748540508	2.30E-09	1.38E-07	11.17890928
SEC62	1.215441754	8.738393238	6.747511335	2.31E-09	1.38E-07	11.17459877
ARMC8	0.807430698	5.212680671	6.744787287	2.34E-09	1.39E-07	11.16319035
SIRT1	1.18765461	7.511220811	6.738374949	2.41E-09	1.42E-07	11.13633964
DNAJC24	0.705738473	5.744905795	6.727126104	2.53E-09	1.49E-07	11.08925187
KIF16B	0.63477763	4.937722054	6.726241955	2.54E-09	1.49E-07	11.08555163
TNPO1	0.97367978	8.009317837	6.724590509	2.56E-09	1.49E-07	11.07864051
USP3	0.940821804	8.0058371	6.722594608	2.58E-09	1.49E-07	11.07028844
ZNF189	0.810698026	8.143538732	6.722378871	2.58E-09	1.49E-07	11.0693857
TXNDC9	0.836261699	7.374598813	6.718223637	2.63E-09	1.50E-07	11.05199976
EPM2AIP1	1.16423841	7.684741734	6.717382443	2.64E-09	1.50E-07	11.04848043
SCYL2	0.888791204	5.919155095	6.715614289	2.66E-09	1.50E-07	11.04108332
EED	1.087317299	6.374243782	6.7150832	2.66E-09	1.50E-07	11.03886159
CAPZA2	0.870866169	8.134567882	6.713992039	2.68E-09	1.50E-07	11.03429703
METTL4	1.163194098	5.354665038	6.707916393	2.75E-09	1.53E-07	11.00888462
WBP4	1.216951295	7.15797757	6.705390335	2.78E-09	1.54E-07	10.99832065
RIOK2	1.145355957	6.026608905	6.704328731	2.79E-09	1.54E-07	10.99388131
RANBP9	0.893361613	5.691464851	6.702396206	2.82E-09	1.54E-07	10.98580048
ARHGAP32	0.995299791	5.518351596	6.702114043	2.82E-09	1.54E-07	10.98462067
CAAP1	1.219770118	7.135828447	6.701284499	2.83E-09	1.54E-07	10.98115215
STAM2	0.808862815	5.722851366	6.700494421	2.84E-09	1.54E-07	10.97784875
AGFG1	0.572463032	5.800256967	6.696446011	2.89E-09	1.56E-07	10.96092345
FMR1	1.187258225	8.92371818	6.694670646	2.91E-09	1.56E-07	10.95350193
EVI5	0.583199575	4.303321362	6.694269691	2.92E-09	1.56E-07	10.9518259
PLAA	0.910263426	4.900303678	6.692405982	2.94E-09	1.57E-07	10.94403573
SPAG1	1.887848258	5.972105684	6.68766402	3.00E-09	1.58E-07	10.92421713
GNPTAB	0.527224145	5.046161742	6.687000494	3.01E-09	1.58E-07	10.92144426
AHCTF1	0.965770216	6.837966092	6.685560447	3.03E-09	1.58E-07	10.91542656
CENPJ	0.889505139	4.097501404	6.685391084	3.03E-09	1.58E-07	10.91471885
ATF1	1.011990272	6.969223111	6.68429886	3.05E-09	1.58E-07	10.91015489
PPIP5K2	1.415691528	8.526046952	6.684051789	3.05E-09	1.58E-07	10.9091225
HDGFRP3	1.013669004	6.288569556	6.683507709	3.06E-09	1.58E-07	10.90684911
MFHAS1	1.162103896	7.138133191	6.681888532	3.08E-09	1.59E-07	10.90008377
CAND1	0.724166817	6.946789443	6.676232524	3.15E-09	1.62E-07	10.87645476
HIF1A	0.807436106	11.99028231	6.675409713	3.17E-09	1.62E-07	10.87301774
SMC6	1.06849717	5.617776308	6.671462057	3.22E-09	1.63E-07	10.8565292
ACTR3	0.917005107	8.583671876	6.670667621	3.23E-09	1.63E-07	10.85321131
HAB1	-0.519591751	4.933355243	-6.67027691	3.24E-09	1.63E-07	10.85157957
NR2C2	0.8071023	5.705238677	6.669226852	3.25E-09	1.63E-07	10.84719431
ERO1L	1.299885853	6.802361677	6.667050888	3.28E-09	1.63E-07	10.8381076
ITCH	0.842997179	4.581377253	6.666920961	3.28E-09	1.63E-07	10.83756505
COMMD8	0.945605062	8.399513773	6.663129496	3.34E-09	1.64E-07	10.82173396
RSRC1	1.124083242	5.096259008	6.66294211	3.34E-09	1.64E-07	10.8209516
ATP6V1D	0.698373972	6.031841576	6.662542373	3.35E-09	1.64E-07	10.81928266
UPF3B	1.044182208	5.018323643	6.656121038	3.44E-09	1.68E-07	10.79247652
PPIG	1.297253206	8.024434999	6.644276188	3.62E-09	1.76E-07	10.74304706
RPS6KB1	1.100696271	6.352050613	6.640990308	3.68E-09	1.78E-07	10.72933884
NT5C2	1.205707636	9.225977267	6.638780756	3.71E-09	1.79E-07	10.7201219
PLS1	1.589965978	6.697535791	6.63781165	3.73E-09	1.79E-07	10.71607961
PIK3CB	0.912954692	4.725206346	6.636531249	3.75E-09	1.79E-07	10.7107391
USP12	0.645648863	4.609428735	6.636234801	3.75E-09	1.79E-07	10.70950266
MNAT1	1.118618864	6.782843014	6.626285191	3.92E-09	1.85E-07	10.66801274
CCSER2	0.602731343	4.307711238	6.625582129	3.93E-09	1.85E-07	10.66508158
APOOL	0.987151678	5.556062095	6.624958128	3.94E-09	1.85E-07	10.6624801
TCF12	0.874345731	7.235630895	6.624590551	3.95E-09	1.85E-07	10.66094769
RBM7	0.803792206	7.803511595	6.622503997	3.98E-09	1.86E-07	10.65224939
RNF19A	0.633242617	6.636530508	6.622130763	3.99E-09	1.86E-07	10.65069355
HAUS3	1.585262037	6.006639329	6.619626867	4.03E-09	1.86E-07	10.64025654
IFIT5	0.828831734	7.31329979	6.619495204	4.04E-09	1.86E-07	10.63970776
CSGALNACT2	1.004556237	5.905765842	6.619344677	4.04E-09	1.86E-07	10.63908036
C17orf75	1.232137252	5.441497594	6.616548064	4.09E-09	1.88E-07	10.62742457
RANBP6	1.118119146	8.94423547	6.615453847	4.11E-09	1.88E-07	10.62286442
IMPACT	1.332779762	6.223971135	6.614170179	4.13E-09	1.88E-07	10.61751498
REL	0.902636274	5.050461819	6.610012277	4.21E-09	1.91E-07	10.6001896
RAP2C	1.152123367	7.52632229	6.608390044	4.24E-09	1.92E-07	10.59343077
TMED5	0.589310867	5.120909668	6.605236236	4.29E-09	1.94E-07	10.58029206
RSF1	0.94611455	6.25111921	6.604308349	4.31E-09	1.94E-07	10.57642681
MPP5	0.803865202	5.282490057	6.602119477	4.35E-09	1.95E-07	10.56730932
WDR47	1.170614584	7.771940204	6.598010817	4.43E-09	1.98E-07	10.55019732
DAK	-0.752089118	5.427750399	-6.596583797	4.46E-09	1.98E-07	10.54425465
ZNF26	0.96447957	4.568726341	6.596327062	4.46E-09	1.98E-07	10.54318553
KCMF1	0.530134769	6.903247363	6.594008673	4.51E-09	1.99E-07	10.53353166
BMPR1A	0.766251122	6.18498998	6.591323185	4.56E-09	2.00E-07	10.5223503
ADSS	0.846524183	5.533691172	6.590354529	4.58E-09	2.00E-07	10.51831748
ZBTB11	0.614406452	5.655267162	6.589920073	4.59E-09	2.00E-07	10.51650875
TRAPPC13	0.996088497	3.946616424	6.589485268	4.60E-09	2.00E-07	10.5146986
RDH11	0.585748517	6.364755375	6.58758136	4.64E-09	2.00E-07	10.50677276
CSNK1G3	0.768008431	5.992843048	6.584295148	4.70E-09	2.03E-07	10.49309392
LYRM2	0.952085051	5.764235056	6.583427832	4.72E-09	2.03E-07	10.48948403
ZFC3H1	0.842448588	5.332120086	6.581545459	4.76E-09	2.03E-07	10.48164976
BPGM	1.428304042	5.672721875	6.581030242	4.77E-09	2.03E-07	10.47950557
CTBS	0.959338072	5.015178422	6.574040772	4.92E-09	2.08E-07	10.45042185
YWHAB	1.231003906	11.41641314	6.57382267	4.92E-09	2.08E-07	10.44951444
FKTN	1.339042926	5.898045309	6.573714897	4.92E-09	2.08E-07	10.44906606
BBS7	1.348928412	5.547138941	6.570821632	4.98E-09	2.09E-07	10.43702954
ATG2B	0.850687765	4.571752175	6.570711044	4.99E-09	2.09E-07	10.43656951
CCPG1	0.862690544	5.828600192	6.568981683	5.02E-09	2.10E-07	10.42937575
TBC1D15	0.881143903	5.448020787	6.568191591	5.04E-09	2.10E-07	10.42608932
AC007292.3	-1.024675689	4.512450065	-6.56259974	5.17E-09	2.14E-07	10.40283273
TIPRL	0.782361193	8.038115666	6.560327734	5.22E-09	2.16E-07	10.39338494
FRYL	0.778521677	5.180505613	6.559143667	5.24E-09	2.16E-07	10.38846154
C12orf4	1.342421993	5.854863375	6.556764363	5.30E-09	2.18E-07	10.378569
APC	0.560782252	4.131836822	6.553012524	5.38E-09	2.21E-07	10.36297179
RBM3	1.187442388	8.921487677	6.550702355	5.44E-09	2.21E-07	10.35336912
SUV420H1	1.306448242	7.363007442	6.550421304	5.44E-09	2.21E-07	10.35220093
EXOC1	1.427984564	8.954856495	6.550262228	5.45E-09	2.21E-07	10.35153975
BMPR2	0.961771709	5.661732922	6.547772008	5.51E-09	2.23E-07	10.34118987
NOL8	1.617705691	7.966587261	6.546220897	5.54E-09	2.24E-07	10.33474367
EFR3A	1.047231714	8.634417985	6.543448143	5.61E-09	2.26E-07	10.32322153
BTBD1	1.183973131	9.65709891	6.538729906	5.73E-09	2.29E-07	10.30361802
PQBP1	-0.548254453	8.155918395	-6.537611178	5.76E-09	2.30E-07	10.29897045
ARPP19	0.683284242	8.141129958	6.535376662	5.81E-09	2.31E-07	10.28968818
GALNT7	1.650662429	8.387903858	6.52988397	5.95E-09	2.36E-07	10.26687501
CUL3	0.943825637	6.582375047	6.527988022	6.00E-09	2.37E-07	10.25900166
IFRD1	1.167734829	5.471333178	6.527951275	6.00E-09	2.37E-07	10.25884907
TBC1D8B	0.831175798	4.37953943	6.525216745	6.07E-09	2.39E-07	10.24749444
THAP1	1.266643786	6.1978342	6.524577774	6.09E-09	2.39E-07	10.24484142
ZNF248	0.962456209	4.768864439	6.520208655	6.21E-09	2.42E-07	10.22670268
PRB3	-1.120329818	5.767029222	-6.518486431	6.25E-09	2.42E-07	10.21955364
CEP57	1.504576373	7.148953978	6.517708333	6.27E-09	2.42E-07	10.2163239
TRMT1L	0.880609847	5.804868681	6.516918015	6.29E-09	2.42E-07	10.21304353
KLF15	-0.723221915	4.608883352	-6.516530353	6.30E-09	2.42E-07	10.21143451
FNBP1L	1.090492458	9.676025105	6.516290901	6.31E-09	2.42E-07	10.21044066
ARID4A	1.285112725	5.78062962	6.515468622	6.33E-09	2.42E-07	10.20702784
ITGAV	1.077203647	10.83149738	6.515404922	6.34E-09	2.42E-07	10.20676346
SNAPC3	1.112495762	5.528146435	6.512342077	6.42E-09	2.45E-07	10.1940524
XAF1	1.12496865	7.031397497	6.509197893	6.51E-09	2.46E-07	10.1810055
PSPC1	0.65489855	5.484935689	6.508573172	6.53E-09	2.46E-07	10.17841341
RAP1B	1.106566746	10.27311817	6.508454584	6.53E-09	2.46E-07	10.17792137
WDR19	0.662977212	4.853990473	6.507949714	6.54E-09	2.46E-07	10.17582663
SLC19A2	1.496179906	6.141770439	6.5055027	6.61E-09	2.48E-07	10.16567441
SCAF8	0.988325921	9.396957881	6.502484896	6.70E-09	2.51E-07	10.15315555
TMEM258	-0.591384308	13.10394287	-6.498213732	6.82E-09	2.55E-07	10.13544009
DBT	0.646215634	5.081303946	6.494024871	6.95E-09	2.58E-07	10.11806916
RPGR	1.496680048	5.331232259	6.493796119	6.96E-09	2.58E-07	10.11712063
INSIG2	1.306923601	6.905443713	6.492990435	6.98E-09	2.58E-07	10.11377991
C1orf27	0.943091774	5.897604044	6.492763605	6.99E-09	2.58E-07	10.11283939
ERBB2IP	0.967915195	7.581215165	6.477828802	7.45E-09	2.74E-07	10.05093468
PPP1R12A	1.386794164	7.902602675	6.476841919	7.48E-09	2.74E-07	10.04684546
SMCHD1	0.857822928	5.261659404	6.475903146	7.51E-09	2.74E-07	10.04295576
SLTM	1.371595489	9.265043965	6.475690488	7.52E-09	2.74E-07	10.04207465
UFM1	0.889611218	7.732207611	6.473889254	7.58E-09	2.75E-07	10.03461195
PAQR3	0.703328486	4.28194317	6.473683127	7.59E-09	2.75E-07	10.03375798
CHMP5	1.085806039	9.708675705	6.469554147	7.72E-09	2.79E-07	10.01665355
PTBP2	1.156924442	5.585839332	6.468023231	7.77E-09	2.80E-07	10.01031246
CYB5R4	0.826598957	4.250239915	6.467658035	7.79E-09	2.80E-07	10.00879988
MTDH	0.949319634	8.921159454	6.466266349	7.83E-09	2.80E-07	10.00303595
RECQL	1.547505346	7.274637563	6.465878918	7.85E-09	2.80E-07	10.0014314
KIF2A	1.011092104	5.529061297	6.455776833	8.20E-09	2.91E-07	9.959602999
MOSPD2	1.232932321	5.935226568	6.454487163	8.24E-09	2.92E-07	9.95426437
ICE1	1.220558329	8.842925987	6.45272836	8.30E-09	2.93E-07	9.94698424
TNK1	-1.151365493	6.491429677	-6.451924336	8.33E-09	2.93E-07	9.943656372
ASPH	0.676560307	4.567731499	6.451621781	8.34E-09	2.93E-07	9.942404121
ZBTB6	1.095696324	3.322258715	6.450754058	8.37E-09	2.93E-07	9.938812782
MTMR6	0.80680975	6.001844961	6.449871855	8.41E-09	2.94E-07	9.935161656
FBXW2	0.710392707	5.424474884	6.44915876	8.43E-09	2.94E-07	9.932210508
SSX2IP	1.127557186	4.838773757	6.446797452	8.52E-09	2.96E-07	9.922438901
DENND4A	0.974888729	5.002962184	6.443390291	8.64E-09	2.99E-07	9.908341126
PIK3CA	0.953151151	4.555266433	6.443056806	8.66E-09	2.99E-07	9.906961384
RNF219	0.862448401	4.993645403	6.442072421	8.69E-09	2.99E-07	9.902888766
PEX3	0.790790124	6.131732441	6.44128396	8.72E-09	2.99E-07	9.899626856
YES1	0.784634147	6.836247481	6.441143316	8.73E-09	2.99E-07	9.899045016
MORC3	1.050968057	6.635863395	6.438039729	8.85E-09	3.02E-07	9.886206488
BTAF1	1.342032519	8.165418678	6.435949432	8.93E-09	3.04E-07	9.877560617
FAM208A	0.899138534	6.681925596	6.435628024	8.94E-09	3.04E-07	9.87623128
GPATCH2	0.997330911	4.733137656	6.429136291	9.19E-09	3.12E-07	9.849385766
UBXN2B	0.879763926	6.395728935	6.426119213	9.31E-09	3.15E-07	9.836911793
KRR1	0.814039528	5.45915961	6.425411839	9.34E-09	3.15E-07	9.833987429
ZNF141	0.592606272	2.82057337	6.423918249	9.40E-09	3.16E-07	9.827813075
SSFA2	0.866752184	5.805517486	6.419757143	9.57E-09	3.21E-07	9.810613661
DCAF17	0.901725775	3.660986159	6.418334006	9.63E-09	3.22E-07	9.804732043
ZNF267	1.215015631	6.20224827	6.418066731	9.64E-09	3.22E-07	9.803627476
CPD	0.870964705	5.428941032	6.412927313	9.86E-09	3.27E-07	9.78239043
RBPJ	0.824126576	7.47476697	6.412631723	9.87E-09	3.27E-07	9.781169146
NUDT3	0.638632567	6.508224294	6.41135337	9.92E-09	3.28E-07	9.775887591
APPL1	1.447904655	6.685398395	6.410853902	9.95E-09	3.28E-07	9.773824107
CCDC91	0.961106098	6.36229923	6.410082983	9.98E-09	3.28E-07	9.770639253
CNOT7	1.051486246	7.843387638	6.409296584	1.00E-08	3.29E-07	9.767390562
CSTF2T	0.887420459	8.01882303	6.408598604	1.00E-08	3.29E-07	9.764507234
DDX60	1.258890335	7.708867116	6.406872912	1.01E-08	3.30E-07	9.757378865
CHUK	1.590093047	6.639874838	6.406047689	1.02E-08	3.31E-07	9.753970292
SCFD1	1.055386405	5.980593292	6.403916917	1.02E-08	3.33E-07	9.745169753
ZNF143	1.143977154	6.476659944	6.401057063	1.04E-08	3.36E-07	9.7333593
TMA16	1.548641201	4.993794568	6.400715546	1.04E-08	3.36E-07	9.731949027
LRRFIP1	0.803825492	6.89999668	6.39688768	1.06E-08	3.40E-07	9.716143608
TBC1D9	0.547653287	6.469699492	6.394056741	1.07E-08	3.44E-07	9.704456329
APPBP2	0.621126119	6.838069935	6.388467497	1.10E-08	3.51E-07	9.681386108
YTHDC1	0.536430601	5.953211091	6.387091506	1.10E-08	3.52E-07	9.675707466
WDR83OS	-0.831641149	11.15200593	-6.384426137	1.11E-08	3.56E-07	9.664708658
MAP2K4	1.126602036	6.4531507	6.383762745	1.12E-08	3.56E-07	9.661971342
DDX52	1.049932497	5.595006556	6.382990712	1.12E-08	3.56E-07	9.658785851
IFIH1	0.521293228	4.148270349	6.378966685	1.14E-08	3.61E-07	9.642184133
TRIM52	1.145754111	5.008961378	6.377607069	1.15E-08	3.62E-07	9.636575542
PLCB4	1.789271114	6.719842541	6.373705687	1.17E-08	3.68E-07	9.620483801
NEK4	0.75108239	5.738069286	6.36962801	1.19E-08	3.73E-07	9.603668037
USP8	1.187415611	6.783156784	6.36873829	1.19E-08	3.74E-07	9.599999382
TBK1	1.029327048	7.582688566	6.365207723	1.21E-08	3.78E-07	9.585443018
MAP4K3	1.376281584	8.403147024	6.364272484	1.22E-08	3.79E-07	9.581587478
C2CD5	1.484893126	9.221021734	6.361831342	1.23E-08	3.82E-07	9.571524611
C6orf120	1.143969498	7.70837988	6.361408087	1.23E-08	3.82E-07	9.569779993
SEC24D	1.037109856	6.036764863	6.360219185	1.24E-08	3.83E-07	9.564879622
SACM1L	1.205284518	9.426286563	6.358734096	1.24E-08	3.84E-07	9.558758824
SPCS3	0.732981348	7.741782251	6.358495337	1.25E-08	3.84E-07	9.557774819
ZNF654	0.843218659	5.070685872	6.354580198	1.27E-08	3.89E-07	9.5416408
SACS	1.086188025	8.061717994	6.349884103	1.29E-08	3.95E-07	9.522292452
UBL3	0.89050313	8.593081713	6.348762031	1.30E-08	3.96E-07	9.517670047
AGPAT5	1.13405852	7.542454222	6.344762784	1.32E-08	4.02E-07	9.501197046
CDC37L1	0.947950432	5.075623013	6.338896376	1.35E-08	4.11E-07	9.47703883
SMAD2	0.671411171	6.791218877	6.338357965	1.36E-08	4.11E-07	9.47482196
USP16	1.404598613	7.985189659	6.337751737	1.36E-08	4.11E-07	9.472325926
RASA1	1.236757584	8.422555654	6.336966865	1.37E-08	4.12E-07	9.469094465
CNOT2	0.54353827	6.027245867	6.332439974	1.39E-08	4.19E-07	9.450458797
PSMC6	1.251607375	10.7317763	6.329633293	1.41E-08	4.22E-07	9.438906677
NUP50	0.634764043	5.256875113	6.329401927	1.41E-08	4.22E-07	9.437954459
BTBD3	1.133844824	9.871873047	6.326050133	1.43E-08	4.27E-07	9.424160879
EPB41L5	0.667993839	4.470538701	6.323912513	1.44E-08	4.29E-07	9.415365132
AGO3	0.826391522	5.562794544	6.323374262	1.45E-08	4.29E-07	9.413150514
UBE2J1	0.834414697	6.74261628	6.32269818	1.45E-08	4.29E-07	9.410368871
JMJD1C	0.681094289	5.960681806	6.322013723	1.46E-08	4.29E-07	9.407552869
USP47	1.369164159	7.209581	6.321617686	1.46E-08	4.29E-07	9.405923526
HAUS6	1.155707986	4.791371472	6.320935908	1.46E-08	4.29E-07	9.403118688
AKAP9	0.755439845	5.185370929	6.32041625	1.47E-08	4.29E-07	9.400980877
COL4A3BP	1.321518514	7.316152859	6.320053256	1.47E-08	4.29E-07	9.399487591
NEK7	1.154878901	8.884602186	6.319922433	1.47E-08	4.29E-07	9.398949421
GNAI3	1.086194685	8.273366352	6.318682747	1.48E-08	4.29E-07	9.393849831
UCHL5	0.657008002	4.140568122	6.316844765	1.49E-08	4.31E-07	9.386289651
ORC4	0.776128057	6.183649077	6.315254653	1.50E-08	4.32E-07	9.379749576
WRN	1.131936508	5.679742978	6.313152641	1.51E-08	4.35E-07	9.371104847
PAWR	0.73775214	5.440452141	6.311884191	1.52E-08	4.37E-07	9.365888651
CCNC	0.55180319	7.202964737	6.310736409	1.53E-08	4.38E-07	9.361168948
ACADM	1.06165624	8.627632649	6.307672807	1.55E-08	4.42E-07	9.348572642
CBR4	0.969146814	7.515041535	6.306145378	1.56E-08	4.44E-07	9.342293171
GOLGA5	1.313271719	8.170873471	6.304254092	1.57E-08	4.47E-07	9.334518478
FAM179B	1.389322789	7.995066823	6.302486017	1.58E-08	4.49E-07	9.327250926
USP48	0.790301331	6.693817501	6.30156648	1.59E-08	4.49E-07	9.323471484
RAPGEF6	0.76448872	5.415600577	6.301411317	1.59E-08	4.49E-07	9.322833755
SLC44A1	0.923249315	5.951402191	6.29874907	1.61E-08	4.53E-07	9.311892534
ZMAT3	0.787309066	5.933160341	6.298111308	1.61E-08	4.54E-07	9.309271688
SKAP2	0.557856968	3.828114638	6.296317946	1.63E-08	4.56E-07	9.301902416
LPAR6	0.623763161	5.624472219	6.291643519	1.66E-08	4.64E-07	9.282697343
DYNLT3	1.081855485	10.21816538	6.288871822	1.68E-08	4.69E-07	9.271311796
ALKBH4	-1.324598682	7.011786104	-6.286764528	1.69E-08	4.71E-07	9.262656515
STAU2	0.702060441	4.711418673	6.285537944	1.70E-08	4.71E-07	9.257618987
RAB21	0.784749453	5.616923687	6.28550056	1.70E-08	4.71E-07	9.257465457
TAF5	1.399033584	5.427283822	6.282612256	1.72E-08	4.74E-07	9.245604541
MAN2A1	1.248149063	8.503453665	6.281267638	1.73E-08	4.74E-07	9.240083401
ZMPSTE24	1.014317906	9.504335115	6.280780434	1.74E-08	4.74E-07	9.238082983
ZNF85	0.840006078	4.531899184	6.280724943	1.74E-08	4.74E-07	9.237855144
DSN1	1.236898083	4.954458535	6.279485281	1.75E-08	4.74E-07	9.232765425
TAF2	0.654724092	6.753874773	6.279346824	1.75E-08	4.74E-07	9.232196978
ZNF180	0.662328293	4.987545422	6.279231791	1.75E-08	4.74E-07	9.231724702
MALT1	1.390085749	5.085099537	6.279130215	1.75E-08	4.74E-07	9.231307678
RB1	0.588206671	6.016550876	6.278088566	1.76E-08	4.74E-07	9.227031266
GCC2	0.741188381	5.812643185	6.277908104	1.76E-08	4.74E-07	9.226290415
EIF3G	-1.047547881	11.75514544	-6.277616503	1.76E-08	4.74E-07	9.225093317
STX7	0.634653058	5.631488135	6.277547999	1.76E-08	4.74E-07	9.224812094
TRIM24	1.162877409	6.44603448	6.274473109	1.79E-08	4.79E-07	9.212189989
MINPP1	1.158453925	7.678557501	6.274194047	1.79E-08	4.79E-07	9.211044562
RHOQ	1.096135144	7.007713558	6.272948727	1.80E-08	4.80E-07	9.205933275
CD79B	-0.518506409	3.673301218	-6.272493478	1.80E-08	4.80E-07	9.204064832
LAMTOR3	1.11963193	8.127302044	6.271183208	1.81E-08	4.81E-07	9.198687423
TMEM123	1.280845501	10.74855716	6.270090938	1.82E-08	4.82E-07	9.194204967
BCLAF1	1.315375049	6.378087954	6.269598587	1.82E-08	4.82E-07	9.192184537
KANSL1L	0.862341835	4.624326841	6.268959191	1.83E-08	4.83E-07	9.189560762
FBXL4	1.043218958	5.324575761	6.267550524	1.84E-08	4.83E-07	9.183780562
DYNLRB1	-0.581606492	7.253313087	-6.267342816	1.84E-08	4.83E-07	9.182928306
KDM6A	0.703826168	5.011990905	6.267182449	1.84E-08	4.83E-07	9.182270302
SEPT5-GP1BB	-0.760346054	4.599080351	-6.26652774	1.85E-08	4.84E-07	9.179584017
AP1AR	0.583403902	3.73556021	6.264951951	1.86E-08	4.86E-07	9.173118874
CLCN3	0.961237147	6.602614068	6.263318281	1.87E-08	4.88E-07	9.166416796
USP25	0.585910212	5.046110301	6.262588197	1.88E-08	4.89E-07	9.16342183
TVP23B	1.292020159	8.497106608	6.261837864	1.88E-08	4.89E-07	9.160343909
DMXL2	0.85571134	4.921991181	6.256933571	1.92E-08	4.99E-07	9.140229
ZNF195	1.605672326	6.486329894	6.256000316	1.93E-08	5.00E-07	9.136401828
KPNA1	1.022141306	6.028162341	6.255490425	1.94E-08	5.00E-07	9.134310896
GFPT1	0.947667961	7.367792415	6.251068901	1.97E-08	5.08E-07	9.116181627
STX12	1.110146123	8.329596122	6.250860244	1.98E-08	5.08E-07	9.115326186
MAP9	0.974508178	5.711508703	6.248166779	2.00E-08	5.11E-07	9.104284455
PRKCI	1.00861955	6.114237753	6.247180386	2.01E-08	5.12E-07	9.100241162
NOL10	0.580696734	5.059922129	6.243941506	2.03E-08	5.19E-07	9.08696618
LRIF1	1.425030251	6.378847395	6.243165561	2.04E-08	5.19E-07	9.083786193
IGH	-0.538835349	4.494127158	-6.237043259	2.10E-08	5.30E-07	9.05870007
ZNF165	1.491345865	4.133588551	6.226887723	2.19E-08	5.52E-07	9.017105035
TRIM2	0.552509812	5.585520358	6.2237274	2.22E-08	5.57E-07	9.004165394
RAB22A	1.426941402	7.078164296	6.223034033	2.22E-08	5.58E-07	9.00132675
SLC30A9	0.979239735	7.266629986	6.221053505	2.24E-08	5.61E-07	8.993219024
PHKB	1.169857755	6.598686476	6.220829985	2.25E-08	5.61E-07	8.992304049
UTP20	1.440616865	6.37388577	6.220139988	2.25E-08	5.61E-07	8.989479623
LIPE	-0.515945082	3.810932316	-6.219692597	2.26E-08	5.61E-07	8.987648329
ZNF281	1.106109339	7.82858462	6.21908457	2.26E-08	5.62E-07	8.985159579
YIPF6	0.853567841	6.940534951	6.216612293	2.29E-08	5.66E-07	8.975040959
CUL7	-0.611246992	6.496816852	-6.216467616	2.29E-08	5.66E-07	8.974448858
NR2C1	0.647756244	5.044421415	6.212918071	2.32E-08	5.73E-07	8.959923522
FAM8A1	0.915007031	8.974702161	6.205345137	2.40E-08	5.90E-07	8.928942709
IL13RA1	1.468388444	6.362060908	6.205160789	2.40E-08	5.90E-07	8.928188696
FAM102A	-0.585096284	6.459182089	-6.204179827	2.41E-08	5.91E-07	8.924176516
MAN1A2	0.585355921	4.648833216	6.204045799	2.41E-08	5.91E-07	8.923628353
CLK4	1.01999609	5.558184725	6.203640984	2.42E-08	5.91E-07	8.92197271
ABHD3	1.000129054	6.269083272	6.202745757	2.43E-08	5.92E-07	8.918311474
RUFY2	0.579116962	4.105691662	6.200387668	2.45E-08	5.95E-07	8.908668337
ZW10	0.900657999	6.442307229	6.200070548	2.45E-08	5.95E-07	8.907371602
PDZD8	1.328677633	7.197590714	6.199149425	2.46E-08	5.96E-07	8.90360516
ATG12	0.941943329	7.077486801	6.197945332	2.48E-08	5.98E-07	8.898681934
KIF1B	0.792869559	5.982907824	6.197139325	2.48E-08	5.99E-07	8.895386551
MST4	0.702081432	4.382618751	6.192659146	2.53E-08	6.06E-07	8.877071743
SCAPER	0.651659312	4.005780456	6.192603218	2.53E-08	6.06E-07	8.876843139
UEVLD	0.805750983	5.080852259	6.189501554	2.57E-08	6.11E-07	8.864166203
DCUN1D4	0.921423277	5.235247566	6.189368106	2.57E-08	6.11E-07	8.86362083
CCDC90B	0.566622537	6.103716622	6.184867216	2.62E-08	6.22E-07	8.845228853
RINT1	1.369419557	5.716362676	6.184232341	2.62E-08	6.22E-07	8.842634917
CNOT6	1.04366699	7.91697072	6.178800347	2.69E-08	6.36E-07	8.820444714
UXS1	1.207308189	9.070345777	6.178310107	2.69E-08	6.36E-07	8.818442352
ST6GALNAC4	-1.060452423	6.294658451	-6.176544136	2.71E-08	6.39E-07	8.811229752
ZBED5	0.59726832	6.384591565	6.174752453	2.73E-08	6.43E-07	8.803912827
EIF5B	1.299178635	6.890881481	6.173886491	2.74E-08	6.44E-07	8.800376635
CD58	0.875576013	4.989913661	6.17338822	2.75E-08	6.44E-07	8.798341998
TIAL1	0.504514478	6.859744668	6.171917999	2.77E-08	6.47E-07	8.792338824
C17orf70	-0.708709664	5.526659187	-6.171586067	2.77E-08	6.47E-07	8.790983548
AGPS	1.336535074	6.50971401	6.1704882	2.78E-08	6.49E-07	8.786501144
MUT	1.07615073	8.212277376	6.169853678	2.79E-08	6.49E-07	8.783910616
GDAP1	0.790367659	3.938485672	6.16875076	2.80E-08	6.51E-07	8.779408006
EIF3E	0.853347769	9.088542922	6.168060364	2.81E-08	6.51E-07	8.776589629
ZNF14	1.292873515	6.133927146	6.168044581	2.81E-08	6.51E-07	8.776525197
LTBP3	-0.896313015	7.893219839	-6.167221649	2.82E-08	6.52E-07	8.773165915
ARL8B	1.078736834	8.733037841	6.16519073	2.85E-08	6.56E-07	8.764876146
ARIH1	0.970032584	6.08359269	6.164455138	2.86E-08	6.57E-07	8.761873839
IFT88	0.95854155	7.793404963	6.161982428	2.89E-08	6.63E-07	8.751782378
DSG2	1.427881772	7.14643787	6.160684734	2.90E-08	6.65E-07	8.746486848
FCGRT	-1.027001641	10.58607195	-6.159799661	2.91E-08	6.65E-07	8.742875321
USPL1	0.805960785	5.247834234	6.159290545	2.92E-08	6.65E-07	8.740797958
HSPA14	1.008690923	6.664262614	6.158401811	2.93E-08	6.67E-07	8.73717176
TBC1D31	0.836813798	3.439263905	6.15758084	2.94E-08	6.67E-07	8.733822205
PTCD3	1.27164048	6.773131346	6.15744891	2.94E-08	6.67E-07	8.733283943
MYO9A	0.764366746	7.028995571	6.156529989	2.95E-08	6.68E-07	8.72953495
VPS13A	0.830715511	4.859673719	6.15535466	2.97E-08	6.71E-07	8.724740142
RSRC2	1.329668508	8.731035725	6.153850901	2.99E-08	6.73E-07	8.718605924
RPGRIP1L	0.89929204	3.999093008	6.153531657	2.99E-08	6.73E-07	8.71730371
KIF13A	0.545065626	4.304997841	6.153334396	2.99E-08	6.73E-07	8.716499083
HPS5	1.841540545	6.922815752	6.152552029	3.00E-08	6.74E-07	8.713307892
FAM155A	1.228639579	6.737239503	6.149058144	3.05E-08	6.83E-07	8.69905835
FANCL	1.343585309	9.198856784	6.147700993	3.07E-08	6.85E-07	8.693524032
BIRC2	1.04938415	10.02175255	6.147461746	3.07E-08	6.85E-07	8.692548449
PTPLB	1.040904042	7.720534497	6.14362945	3.12E-08	6.94E-07	8.676923146
PNISR	1.217766583	7.991787994	6.143566409	3.12E-08	6.94E-07	8.676666134
ZNF682	0.807881513	4.485106158	6.141037176	3.15E-08	7.00E-07	8.666355573
GALT	-0.59496441	5.804186409	-6.132214713	3.28E-08	7.24E-07	8.630401342
RNF146	1.423662142	7.280363556	6.129885403	3.31E-08	7.30E-07	8.620911562
JAK2	0.939808839	4.002476697	6.12821671	3.33E-08	7.34E-07	8.614113924
TRPV6	-0.550995276	4.538049206	-6.127825078	3.34E-08	7.34E-07	8.612518651
RNPS1	-0.52071702	10.22439633	-6.124849667	3.38E-08	7.42E-07	8.600399718
ATG5	1.297916959	6.939164058	6.121969784	3.42E-08	7.50E-07	8.588671748
PRKAB2	0.834614588	4.837795714	6.119354044	3.46E-08	7.57E-07	8.578021065
ATP6V1C1	1.069689889	5.64060951	6.118100312	3.48E-08	7.59E-07	8.572916705
CEP63	0.983205537	4.49065689	6.117592925	3.49E-08	7.59E-07	8.570851062
IMP3	-0.904759581	9.716006434	-6.117533019	3.49E-08	7.59E-07	8.570607179
NBN	1.017408018	6.597888453	6.114458188	3.53E-08	7.66E-07	8.558090387
ZNF430	1.402768341	4.821334339	6.113336683	3.55E-08	7.68E-07	8.553525579
SLC25A46	1.114705607	8.426530415	6.108814281	3.62E-08	7.82E-07	8.535121096
KPNA4	0.885250458	6.581247159	6.106047789	3.66E-08	7.89E-07	8.523864773
PRPF40A	0.83223873	7.5607783	6.105794175	3.66E-08	7.89E-07	8.522832953
GTF3C3	0.807905267	4.653426305	6.102280984	3.72E-08	7.96E-07	8.508541133
CUL2	1.143493548	5.944826003	6.101956259	3.72E-08	7.96E-07	8.507220275
CRLF3	0.809068634	8.032400448	6.101676945	3.73E-08	7.96E-07	8.506084153
LGALS3BP	-1.075295552	11.9310936	-6.101639366	3.73E-08	7.96E-07	8.505931301
IBTK	0.670191239	5.36904369	6.101557847	3.73E-08	7.96E-07	8.505599722
RUNX1T1	0.684813345	5.615473276	6.100831887	3.74E-08	7.97E-07	8.502646946
PANK3	0.559162237	6.065271461	6.099359672	3.77E-08	7.98E-07	8.496659215
ZNF696	-0.639878553	5.108920182	-6.09869852	3.78E-08	7.98E-07	8.493970366
ASB8	0.628454049	7.196309391	6.09821106	3.78E-08	7.99E-07	8.49198797
NARS	1.049410094	10.8260918	6.096934802	3.80E-08	8.01E-07	8.486797952
KDM7A	1.120803009	6.001196082	6.096737933	3.81E-08	8.01E-07	8.485997397
USP14	1.093124166	8.253247492	6.09555754	3.83E-08	8.04E-07	8.481197602
STXBP3	0.781185767	5.863477758	6.093086465	3.87E-08	8.09E-07	8.471150567
ATM	0.613587663	4.644658573	6.092885663	3.87E-08	8.09E-07	8.470334196
TARDBP	1.183243931	8.408350205	6.092792939	3.87E-08	8.09E-07	8.469957225
RIPK2	1.333055626	6.161623922	6.090959107	3.90E-08	8.14E-07	8.462502143
JADE1	0.947500151	5.917065909	6.086936761	3.97E-08	8.27E-07	8.446152758
LARP7	0.848637211	5.570479103	6.08492198	4.00E-08	8.29E-07	8.43796478
RBM15	0.568395352	6.191817927	6.084684014	4.01E-08	8.29E-07	8.436997759
LRRC40	0.640927704	8.623275715	6.084584459	4.01E-08	8.29E-07	8.436593201
FBL	-0.59196677	11.84763769	-6.084105711	4.02E-08	8.29E-07	8.434647765
SP100	0.619222481	4.705105422	6.083865484	4.02E-08	8.29E-07	8.433671597
FKBP14	1.317794483	6.31664071	6.083075755	4.03E-08	8.30E-07	8.430462616
SMC2	1.340902605	6.369698005	6.082818277	4.04E-08	8.30E-07	8.429416411
ANKRD28	0.918254884	6.303554268	6.082146086	4.05E-08	8.30E-07	8.426685185
EML1	1.367940399	5.791691538	6.081983691	4.05E-08	8.30E-07	8.426025362
WEE1	0.997452928	6.789950123	6.08149051	4.06E-08	8.31E-07	8.424021566
ABCB7	1.052506701	6.949926547	6.07768198	4.13E-08	8.42E-07	8.408549368
UBE2V2	1.341517632	6.743515211	6.076963484	4.14E-08	8.42E-07	8.40563084
HIGD1A	1.070518693	9.139157137	6.076709658	4.15E-08	8.42E-07	8.404599828
WDFY3	0.56921957	5.541741619	6.075106984	4.17E-08	8.47E-07	8.398090288
USP46	0.934933017	5.157028047	6.07466805	4.18E-08	8.47E-07	8.396307586
CUTC	0.948881524	5.789702481	6.074210109	4.19E-08	8.47E-07	8.394447733
SPICE1	0.670098792	3.886825206	6.072625348	4.22E-08	8.52E-07	8.388011853
TDP2	1.225506995	9.355126295	6.070856132	4.25E-08	8.56E-07	8.380827563
ERP44	0.662961787	6.584784405	6.070495181	4.26E-08	8.56E-07	8.379361927
MAK16	1.068486241	7.029400061	6.070395241	4.26E-08	8.56E-07	8.378956131
ACOX1	0.646970901	4.792908995	6.069810302	4.27E-08	8.56E-07	8.376581076
HSPBAP1	1.589311578	5.817045513	6.069104579	4.28E-08	8.57E-07	8.373715698
MRS2	0.9117622	4.87516589	6.068774081	4.29E-08	8.57E-07	8.372373851
D_NM1L	0.988249638	5.982395668	6.068257173	4.30E-08	8.58E-07	8.370275216
TMEM144	1.025709041	3.827599994	6.067017455	4.32E-08	8.60E-07	8.36524223
RBBP6	0.76392931	6.234650987	6.067007458	4.32E-08	8.60E-07	8.365201647
SLFN12	0.895391378	6.392948738	6.065820451	4.34E-08	8.63E-07	8.360382992
BCAS2	0.993402412	9.697573571	6.064206893	4.37E-08	8.67E-07	8.353833274
ZNF24	0.751520993	5.439168732	6.062306702	4.41E-08	8.73E-07	8.346120827
NFE2L2	0.523160026	6.402094942	6.061521418	4.42E-08	8.73E-07	8.342933778
THUMPD2	1.066431409	6.2264101	6.060634158	4.44E-08	8.74E-07	8.339333031
ZC3H13	0.527394771	6.3815321	6.060117306	4.45E-08	8.74E-07	8.337235591
MCM9	0.666272031	4.310857314	6.06009179	4.45E-08	8.74E-07	8.337132046
REV1	0.792769979	6.410477919	6.059052247	4.47E-08	8.74E-07	8.332913654
DBR1	0.869270019	6.731530953	6.059016574	4.47E-08	8.74E-07	8.3327689
TAF13	0.771574012	6.258671342	6.058013592	4.49E-08	8.76E-07	8.328699117
KAT5	-0.891528403	8.058141704	-6.055810815	4.53E-08	8.82E-07	8.319761759
MTIF2	1.391609816	8.191838456	6.054684996	4.55E-08	8.85E-07	8.315194391
BBX	1.176893702	6.792167914	6.053613405	4.57E-08	8.87E-07	8.310847292
PPP2R5E	1.168048558	8.099256265	6.053133272	4.58E-08	8.87E-07	8.308899635
TANK	0.897547358	5.676197543	6.053011693	4.58E-08	8.87E-07	8.308406459
POLI	1.492188405	6.696704919	6.051788536	4.61E-08	8.90E-07	8.303445001
FBXO11	0.938425748	6.865414139	6.050677531	4.63E-08	8.93E-07	8.298938764
VPS54	1.279528679	7.780795608	6.050287134	4.64E-08	8.93E-07	8.297355382
DDX46	1.170021411	7.618671372	6.046029006	4.72E-08	9.08E-07	8.280087437
MON2	0.642317067	5.405786275	6.045684647	4.73E-08	9.08E-07	8.278691147
BTC	0.728151639	3.150425677	6.043402626	4.77E-08	9.15E-07	8.269438804
DNAAF2	1.072004109	7.989233268	6.041827431	4.80E-08	9.20E-07	8.263052958
ZNF451	0.658548372	5.717361684	6.041256331	4.82E-08	9.21E-07	8.260737858
YOD1	0.549436666	3.723971281	6.038206416	4.88E-08	9.29E-07	8.248375541
AP1S2	0.769558396	7.807990089	6.037887868	4.89E-08	9.29E-07	8.247084482
CCDC59	0.872039771	7.9514578	6.037755398	4.89E-08	9.29E-07	8.246547597
TOPORS	1.247910437	7.954811987	6.036465923	4.91E-08	9.32E-07	8.241321713
NCOR1	0.621399789	6.290927451	6.035238994	4.94E-08	9.34E-07	8.236349671
CTBP2	0.681272134	9.176927596	6.035040515	4.94E-08	9.34E-07	8.235545385
IFT81	0.732894364	5.444307149	6.033348544	4.98E-08	9.39E-07	8.228689446
GABPB1	0.752561112	6.067406867	6.029811436	5.06E-08	9.51E-07	8.2143591
RPS6KC1	1.495270436	6.805862699	6.02942483	5.06E-08	9.51E-07	8.212792972
TLK2	0.623622027	4.768826853	6.029362913	5.06E-08	9.51E-07	8.212542152
ZDHHC17	0.68272496	5.734015128	6.025542886	5.15E-08	9.64E-07	8.197069267
RNF170	0.707258789	5.411666419	6.024135677	5.18E-08	9.67E-07	8.191370283
CCNJ	0.803244553	5.235663022	6.023626613	5.19E-08	9.67E-07	8.189308764
MAGT1	1.199267272	8.854223954	6.023365543	5.19E-08	9.67E-07	8.188251548
UBXN4	1.206582557	7.124644687	6.023150561	5.20E-08	9.67E-07	8.187380985
OXR1	1.202143369	6.805631277	6.021117069	5.24E-08	9.74E-07	8.179146938
ZFP37	0.924533447	4.302807315	6.020470824	5.26E-08	9.75E-07	8.176530355
PWWP2A	0.508580668	5.033835065	6.020088816	5.27E-08	9.75E-07	8.17498369
ADAT1	1.424087757	6.363326587	6.019969888	5.27E-08	9.75E-07	8.174502183
PALB2	0.763372566	6.536421876	6.017034144	5.34E-08	9.85E-07	8.162617229
DARS	1.031213267	10.2993543	6.015916501	5.36E-08	9.89E-07	8.15809314
RNF111	1.077309145	8.115597852	6.013777954	5.41E-08	9.96E-07	8.149437372
SRP72	1.076984511	7.586139466	6.013056874	5.43E-08	9.98E-07	8.146519046
DNAJC7	1.109538353	7.077574791	6.012397173	5.44E-08	9.99E-07	8.143849234
SFXN1	0.675390003	5.671173104	6.007119656	5.56E-08	1.02E-06	8.12249483
SLC35A3	1.114143244	7.302434863	6.005240278	5.61E-08	1.03E-06	8.114891902
ZFPL1	-1.106074039	6.519523111	-6.003968945	5.64E-08	1.03E-06	8.109749261
BRCC3	1.437250481	6.18754343	6.002944023	5.66E-08	1.03E-06	8.105603655
CNTLN	0.820932014	3.910759354	6.001635599	5.69E-08	1.04E-06	8.100311696
ELOVL6	1.476467581	5.132820177	6.001406633	5.70E-08	1.04E-06	8.09938568
CDC73	0.856643695	6.719143976	5.998440856	5.77E-08	1.05E-06	8.087392185
PPP4R1	0.92313172	9.558842649	5.995579957	5.84E-08	1.06E-06	8.075824792
CDKN2AIP	1.21670874	6.932352147	5.99511477	5.85E-08	1.06E-06	8.073944101
SAMD9	0.805712478	5.642144759	5.993613022	5.89E-08	1.06E-06	8.067873074
WWP1	1.359446437	7.668972761	5.992967056	5.91E-08	1.07E-06	8.065261831
LUC7L3	1.112231297	8.056462978	5.989670367	5.99E-08	1.08E-06	8.051936898
RASGRP1	1.835734164	6.850065161	5.988381622	6.02E-08	1.08E-06	8.046728612
TACC1	0.684309676	5.603486297	5.988155818	6.03E-08	1.08E-06	8.045816094
TRIP12	0.922114499	8.07222291	5.988019791	6.03E-08	1.08E-06	8.045266389
HNRNPA3	1.292253095	9.679631038	5.987736057	6.04E-08	1.08E-06	8.044119794
TCEA2	-1.06868733	6.9575747	-5.987607638	6.04E-08	1.08E-06	8.043600851
CEP76	1.159650778	5.258543909	5.985845988	6.09E-08	1.09E-06	8.036482347
WDR26	0.84334192	6.816787747	5.982105027	6.18E-08	1.10E-06	8.021368286
DDHD2	1.287594146	7.670425106	5.981941312	6.19E-08	1.10E-06	8.020706927
LTC4S	-1.027850411	3.63687943	-5.980859123	6.22E-08	1.10E-06	8.016335386
RP11-395B7.7	1.153705421	7.326555325	5.980538861	6.22E-08	1.10E-06	8.01504173
IMPA1	1.039643855	7.729257947	5.978259083	6.28E-08	1.11E-06	8.005833576
SOWAHC	1.250037219	6.257424467	5.97461052	6.38E-08	1.12E-06	7.991099428
KRBOX4	1.308021143	6.606639694	5.973829547	6.40E-08	1.13E-06	7.987946008
TAX1BP1	1.13018138	9.057283642	5.973311691	6.42E-08	1.13E-06	7.985855086
SLC25A32	1.20609237	7.437621218	5.973298196	6.42E-08	1.13E-06	7.985800597
CD2AP	0.76992851	5.780448439	5.971596072	6.46E-08	1.13E-06	7.978928473
NRD1	0.898816098	7.918477946	5.970840506	6.48E-08	1.13E-06	7.975878189
ENAH	0.57400318	6.549225837	5.968962881	6.54E-08	1.14E-06	7.968298656
AGGF1	0.715628179	5.703375654	5.967857762	6.57E-08	1.14E-06	7.963837946
PRKAA1	0.74178471	4.506027886	5.9675209	6.57E-08	1.14E-06	7.962478291
SUCLA2	1.231380367	9.274326752	5.966460938	6.60E-08	1.15E-06	7.95820022
PARP8	1.117677066	4.612036048	5.965837059	6.62E-08	1.15E-06	7.955682333
TMEM57	0.874137668	7.076949486	5.965532382	6.63E-08	1.15E-06	7.954452732
KIF3B	0.899977658	8.207667705	5.965112126	6.64E-08	1.15E-06	7.952756721
USP32	0.688511894	6.019751862	5.965000218	6.65E-08	1.15E-06	7.952305109
ZNF140	1.507545307	7.575425765	5.964737742	6.65E-08	1.15E-06	7.951245871
SREK1IP1	1.03090086	6.212006605	5.963198347	6.70E-08	1.15E-06	7.945033903
ANKRD10	0.598873856	6.129934887	5.962711074	6.71E-08	1.15E-06	7.943067718
PRKD2	-0.811057602	8.527046904	-5.961484638	6.74E-08	1.16E-06	7.938119197
SEZ6L2	-1.144144595	7.624017549	-5.960077018	6.78E-08	1.16E-06	7.932440075
FGFR1OP	0.8056776	5.329952871	5.958672218	6.82E-08	1.17E-06	7.926772808
GSAP	1.905525092	6.006119354	5.958371459	6.83E-08	1.17E-06	7.925559542
TMEM41B	1.388401451	7.417275422	5.957260758	6.87E-08	1.17E-06	7.921079157
CASD1	0.538562246	4.469756382	5.955707423	6.91E-08	1.18E-06	7.91481376
EIF1AX	0.965147878	9.207923057	5.953537554	6.97E-08	1.18E-06	7.906062545
ZFYVE16	0.682231675	6.279642101	5.952596022	7.00E-08	1.19E-06	7.902265648
ALG13	0.932638565	6.225146324	5.95244153	7.01E-08	1.19E-06	7.901642652
SNX16	0.822324764	5.042463354	5.951265467	7.04E-08	1.19E-06	7.896900315
POLR1B	0.60442264	6.200059238	5.950484161	7.06E-08	1.19E-06	7.893749974
TTF1	1.09509699	6.197895352	5.95038199	7.07E-08	1.19E-06	7.893338017
HSPA5	0.942471985	10.3002724	5.950049977	7.08E-08	1.19E-06	7.891999347
MPDZ	1.149296234	6.97285489	5.94933787	7.10E-08	1.19E-06	7.889128231
C21orf91	0.754854756	5.768028859	5.949112902	7.10E-08	1.19E-06	7.888221218
ARFIP1	1.1890897	6.547848487	5.948220005	7.13E-08	1.20E-06	7.884621409
NFYB	0.96804051	6.5371004	5.947869418	7.14E-08	1.20E-06	7.883208032
GALNT3	0.611811364	5.215125528	5.947721163	7.15E-08	1.20E-06	7.882610359
GPR144	-0.704679874	3.767178922	-5.947071222	7.17E-08	1.20E-06	7.879990253
TDG	1.207468121	8.742423519	5.946700263	7.18E-08	1.20E-06	7.878494855
RIOK3	0.776996036	6.606362154	5.945225655	7.22E-08	1.20E-06	7.87255079
LTBP4	-0.924193849	6.975516785	-5.945125533	7.22E-08	1.20E-06	7.872147222
ATP2C1	1.083942285	7.126252087	5.942847878	7.29E-08	1.21E-06	7.862967222
APOA4	-0.591496061	5.857820253	-5.942692533	7.30E-08	1.21E-06	7.862341154
HCFC2	0.752682977	6.04556537	5.942327264	7.31E-08	1.21E-06	7.860869084
MAP4K5	1.517377632	6.430744308	5.940417554	7.37E-08	1.22E-06	7.853173295
RWDD1	0.765594628	6.939020497	5.937272611	7.47E-08	1.23E-06	7.84050169
FAM188A	0.835068748	5.498368192	5.93437631	7.56E-08	1.25E-06	7.828834062
DENR	0.823721474	7.154244632	5.931967032	7.64E-08	1.26E-06	7.819129962
ZNF638	0.874881169	6.013139885	5.931951135	7.64E-08	1.26E-06	7.819065938
MNS1	1.633911964	6.251251316	5.929553636	7.71E-08	1.27E-06	7.809410706
BAI1	-0.52750989	4.160828032	-5.929325734	7.72E-08	1.27E-06	7.808492973
KANSL2	1.029969472	7.572365566	5.927882959	7.77E-08	1.27E-06	7.802683381
UBP1	1.03659817	9.356436851	5.92752938	7.78E-08	1.27E-06	7.801259711
CRNKL1	1.339333122	7.047627234	5.926229923	7.82E-08	1.28E-06	7.796027768
ALMS1	0.801336244	7.580649929	5.925972242	7.83E-08	1.28E-06	7.794990331
ETF1	0.962968426	8.807572251	5.925420681	7.85E-08	1.28E-06	7.792769767
LZTFL1	0.703149643	5.530400349	5.921575033	7.98E-08	1.30E-06	7.777289436
WDR52	1.411324144	4.001286585	5.920166142	8.02E-08	1.31E-06	7.771618982
STAMBP	0.502642016	5.567907272	5.91942896	8.05E-08	1.31E-06	7.768652193
TMEM2	1.015528492	6.741394032	5.918666856	8.08E-08	1.31E-06	7.76558525
LOC100507630	-0.570220934	4.394126394	-5.917901701	8.10E-08	1.31E-06	7.762506172
TMEM206	0.591151538	4.246990392	5.913445568	8.25E-08	1.33E-06	7.744577033
KIAA0232	1.174139137	7.114533318	5.909774398	8.38E-08	1.35E-06	7.729809886
MFSD1	0.978461384	9.410148711	5.908445654	8.43E-08	1.36E-06	7.724465891
WBP5	0.927789736	11.28437449	5.908438804	8.43E-08	1.36E-06	7.724438341
ARMC1	1.108098071	8.696658489	5.907595007	8.46E-08	1.36E-06	7.721044954
MPHOSPH9	0.978720607	4.793656097	5.906785124	8.49E-08	1.36E-06	7.717788122
DIAPH2	0.796924573	4.888752524	5.90555113	8.53E-08	1.37E-06	7.712826102
AAGAB	0.586919805	4.651634875	5.903299987	8.61E-08	1.38E-06	7.703774999
LIMA1	1.111210336	7.224124439	5.90057829	8.71E-08	1.39E-06	7.692833645
PRCC	-0.738668669	8.765633728	-5.899936398	8.74E-08	1.39E-06	7.69025348
NPPA	-0.692491988	5.009147957	-5.899282386	8.76E-08	1.40E-06	7.687624702
RAB23	1.089566755	6.632268295	5.897852806	8.81E-08	1.40E-06	7.681878929
TOP2B	1.056434049	10.42810851	5.897242659	8.84E-08	1.40E-06	7.67942678
ARGLU1	1.047105717	7.696179061	5.896371951	8.87E-08	1.41E-06	7.675927615
GYPC	-1.049338987	10.1976278	-5.896288378	8.87E-08	1.41E-06	7.675591764
CENPQ	0.993231244	4.52250508	5.895853281	8.89E-08	1.41E-06	7.673843291
C11orf63	0.695946309	3.510405868	5.894942157	8.92E-08	1.41E-06	7.670182024
CNTRL	0.813779632	5.421280795	5.894244421	8.95E-08	1.41E-06	7.667378378
RNH1	-0.587267723	6.623138803	-5.891800225	9.04E-08	1.42E-06	7.657558064
SEC63	0.994524404	6.744287709	5.890937941	9.07E-08	1.43E-06	7.654093926
AIDA	1.430824297	8.955674004	5.890660661	9.08E-08	1.43E-06	7.652980023
DDX21	1.017403359	9.83861717	5.890233925	9.10E-08	1.43E-06	7.651265754
RRAGC	0.588398947	6.431313872	5.886097537	9.26E-08	1.45E-06	7.634651592
FEM1B	0.870999918	5.596487578	5.882099921	9.41E-08	1.47E-06	7.618598924
SERINC1	1.382953056	10.16111018	5.881156722	9.45E-08	1.47E-06	7.61481204
MIOS	0.894411826	5.97093743	5.881092634	9.45E-08	1.47E-06	7.614554737
RUFY3	0.932325299	6.254226135	5.880907634	9.46E-08	1.47E-06	7.613812003
ZNF606	0.603632984	4.524308038	5.879760873	9.51E-08	1.48E-06	7.609208208
LMNB1	1.601351078	8.532027848	5.879299371	9.53E-08	1.48E-06	7.607355551
PAIP1	1.027841019	8.972364922	5.877905254	9.58E-08	1.48E-06	7.60175933
RRN3	1.342805713	7.28018357	5.877550827	9.60E-08	1.48E-06	7.600336677
ZKSCAN1	1.045657471	6.971856343	5.877308379	9.61E-08	1.48E-06	7.599363523
OSBPL2	0.622549789	6.132228289	5.876892752	9.62E-08	1.48E-06	7.597695283
HSD17B10	-0.908283087	10.76405229	-5.873219913	9.77E-08	1.51E-06	7.582955183
DCAF16	0.785493398	6.048569268	5.872321678	9.81E-08	1.51E-06	7.579350845
KIAA0753	1.149529258	6.707259004	5.871444235	9.84E-08	1.51E-06	7.575830137
REPS1	0.515508408	4.544805313	5.871093331	9.86E-08	1.51E-06	7.574422204
AFTPH	0.964585888	7.636978644	5.869189776	9.94E-08	1.52E-06	7.5667851
NABP1	0.881294257	4.688854111	5.867596511	1.00E-07	1.53E-06	7.560393593
IFI44L	1.804310908	4.981784084	5.867087012	1.00E-07	1.53E-06	7.558349836
WDR78	0.770596285	3.408139765	5.866488917	1.01E-07	1.54E-06	7.555950777
ITPR2	0.839893594	5.06445862	5.865719296	1.01E-07	1.54E-06	7.552863834
GGNBP2	0.651418565	5.950622495	5.865018072	1.01E-07	1.54E-06	7.55005136
RNF138	0.908615981	7.892144011	5.863585786	1.02E-07	1.55E-06	7.54430713
MOSPD1	1.22270089	6.517910804	5.86063525	1.03E-07	1.56E-06	7.532475559
MARK1	0.82964868	4.897069129	5.859269029	1.04E-07	1.57E-06	7.526997803
PSMD14	0.921875573	9.930932218	5.858941816	1.04E-07	1.57E-06	7.525685939
PPM1A	0.716623314	6.39387477	5.858714927	1.04E-07	1.57E-06	7.524776312
TERF1	1.186631842	7.980355968	5.855985323	1.05E-07	1.58E-06	7.513833996
ACAP2	0.512135746	4.754542303	5.855754863	1.05E-07	1.58E-06	7.512910226
KPNA3	1.387293524	7.921301803	5.855532697	1.05E-07	1.58E-06	7.512019716
LEPROT	0.753255194	8.544454158	5.854939348	1.05E-07	1.59E-06	7.509641442
NPEPPS	1.215805371	7.45495981	5.854570534	1.06E-07	1.59E-06	7.508163204
CEP70	1.313044374	5.754343268	5.853886975	1.06E-07	1.59E-06	7.50542353
KRIT1	1.22613614	5.883950228	5.852536889	1.07E-07	1.60E-06	7.500012799
PIBF1	1.564423752	7.352785767	5.851652886	1.07E-07	1.60E-06	7.496470238
KLHL2	0.861091237	8.913558471	5.850271052	1.08E-07	1.60E-06	7.490933068
DNTTIP2	1.334214477	8.586151354	5.850109867	1.08E-07	1.60E-06	7.490287213
KLHDC10	0.689040701	6.322733444	5.84969228	1.08E-07	1.60E-06	7.488614007
HBS1L	0.79581621	4.860612768	5.849614573	1.08E-07	1.60E-06	7.488302654
SRSF11	0.886063542	7.067505982	5.849596696	1.08E-07	1.60E-06	7.488231024
MIS12	1.183589078	7.983091965	5.849467808	1.08E-07	1.60E-06	7.487714603
EBAG9	1.112899613	8.653692514	5.849009356	1.08E-07	1.60E-06	7.485877733
MED17	0.841629922	5.770259909	5.848354086	1.08E-07	1.61E-06	7.483252373
YLPM1	0.571041159	6.944618209	5.847914966	1.09E-07	1.61E-06	7.481493091
SRP54	1.104745676	8.974600686	5.84460596	1.10E-07	1.63E-06	7.468237521
ZNF217	0.932728782	9.171122411	5.840921099	1.12E-07	1.65E-06	7.453479632
RNF13	1.117205763	8.444627587	5.839665728	1.12E-07	1.66E-06	7.448452668
CHD2	0.667054194	4.726513795	5.838795483	1.13E-07	1.66E-06	7.444968123
PYROXD1	0.837405809	5.647368081	5.838276399	1.13E-07	1.66E-06	7.442889755
CUL4A	0.555873495	7.086201696	5.838021735	1.13E-07	1.66E-06	7.441870129
JAG1	0.622092672	6.29433252	5.836558839	1.14E-07	1.67E-06	7.436013295
SSR2	-0.567241058	12.68139771	-5.836023366	1.14E-07	1.67E-06	7.433869619
TBPL1	0.944063386	8.156496401	5.836001424	1.14E-07	1.67E-06	7.433781778
KATNA1	1.34144529	6.993300025	5.83390513	1.15E-07	1.68E-06	7.425390344
ZBTB5	0.671087704	7.124954313	5.833883172	1.15E-07	1.68E-06	7.425302453
SRSF10	1.258224086	7.925102438	5.833835598	1.15E-07	1.68E-06	7.425112027
ZFYVE26	0.90718304	6.881399032	5.833101473	1.16E-07	1.68E-06	7.422173618
TBXA2R	-0.835527902	4.522730773	-5.832615456	1.16E-07	1.68E-06	7.420228363
PLEKHA1	1.245719481	7.521303359	5.832040923	1.16E-07	1.69E-06	7.417928905
TRIP6	-0.928002162	11.07655459	-5.831198961	1.17E-07	1.69E-06	7.414559273
PIK3C2A	0.938131296	6.123949204	5.831171701	1.17E-07	1.69E-06	7.414450175
RND3	1.662098799	9.451533416	5.830326275	1.17E-07	1.69E-06	7.411066871
NDUFAF7	1.135517702	5.047834665	5.829506113	1.17E-07	1.70E-06	7.407784845
SLC38A2	1.284738033	10.52603237	5.827744177	1.18E-07	1.71E-06	7.400734736
SLC22A14	-0.767287224	5.104059991	-5.825126667	1.19E-07	1.72E-06	7.390262666
AHI1	0.559718079	4.380517586	5.822866437	1.21E-07	1.73E-06	7.381221435
TEX261	-0.802590211	7.763615462	-5.82224879	1.21E-07	1.74E-06	7.37875099
ITGA2B	-0.50024398	3.107992946	-5.822097101	1.21E-07	1.74E-06	7.378144288
FZD3	0.905883729	6.473630159	5.819061194	1.23E-07	1.76E-06	7.366002941
PRMT3	1.410556879	6.406579819	5.818749555	1.23E-07	1.76E-06	7.364756755
FBXO3	0.590872293	4.355545941	5.817179231	1.24E-07	1.77E-06	7.358477715
COPS2	0.94606507	8.094982154	5.816220114	1.24E-07	1.77E-06	7.354642939
MED4	1.119692192	7.109338516	5.816139161	1.24E-07	1.77E-06	7.35431928
SLC35A1	1.193738588	8.743897396	5.814192176	1.25E-07	1.78E-06	7.34653556
SH3D21	-0.855514588	6.276361325	-5.813089678	1.26E-07	1.79E-06	7.342128396
SMO	-0.867804709	7.1969527	-5.811528164	1.26E-07	1.80E-06	7.335886892
SSR1	0.941106842	9.183540322	5.810190454	1.27E-07	1.80E-06	7.330540457
TTC37	1.338198699	6.385906509	5.809876494	1.27E-07	1.80E-06	7.329285722
XPA	1.024423894	7.838813849	5.809228911	1.28E-07	1.81E-06	7.326697742
PIGB	0.792143158	6.206791872	5.808930235	1.28E-07	1.81E-06	7.325504165
PLK2	1.517056896	8.114129001	5.808826301	1.28E-07	1.81E-06	7.325088824
TTC27	0.588248134	5.759905141	5.808045442	1.28E-07	1.81E-06	7.321968456
_NMT2	1.114248321	6.067152499	5.80739068	1.29E-07	1.81E-06	7.319352105
TRMT13	1.283007788	6.066530719	5.806854111	1.29E-07	1.82E-06	7.317208125
TAF9B	0.731528359	4.843729094	5.805626758	1.30E-07	1.82E-06	7.312304246
ANKRD27	0.996964294	7.980120658	5.805536924	1.30E-07	1.82E-06	7.311945328
ENPP4	1.322199158	5.492466549	5.802938667	1.31E-07	1.84E-06	7.301565379
VPS72	-0.97034062	9.125597111	-5.801522623	1.32E-07	1.85E-06	7.295909079
OPTN	1.233604658	6.86807502	5.800714765	1.32E-07	1.85E-06	7.292682378
SPATA7	1.241584993	5.752114872	5.800253388	1.33E-07	1.85E-06	7.290839649
ZNF302	0.925340386	7.243587392	5.800233234	1.33E-07	1.85E-06	7.290759159
LARS	0.959275585	7.686822844	5.799752756	1.33E-07	1.85E-06	7.2888402
PGM3	1.46977213	7.162208028	5.79646822	1.35E-07	1.87E-06	7.275723896
IL13	-0.649024792	3.638261554	-5.794225399	1.36E-07	1.89E-06	7.266769162
RRNAD1	-1.037584836	6.925281137	-5.793735973	1.36E-07	1.89E-06	7.264815243
UBXN7	1.045095459	5.938551675	5.793449509	1.36E-07	1.89E-06	7.263671637
CAP1	0.977389951	10.72104259	5.790829691	1.38E-07	1.91E-06	7.253213915
SAR1B	0.62439263	6.270633392	5.790524495	1.38E-07	1.91E-06	7.25199576
C1GALT1C1	0.71144816	6.427938528	5.790338882	1.38E-07	1.91E-06	7.251254921
HMGXB4	0.897138799	8.050280046	5.790070577	1.38E-07	1.91E-06	7.250184044
NAA50	1.12702341	7.106362801	5.787992554	1.40E-07	1.92E-06	7.241890761
TRIT1	1.247327743	7.452492243	5.787851431	1.40E-07	1.92E-06	7.241327588
NETO2	1.257790933	5.846611368	5.787531102	1.40E-07	1.92E-06	7.240049282
CLIC2	1.053888347	4.882570959	5.787442386	1.40E-07	1.92E-06	7.23969526
_NMI	1.124237201	8.4854076	5.786927505	1.40E-07	1.92E-06	7.237640644
CLCN2	-0.561076976	4.870781059	-5.785071886	1.41E-07	1.94E-06	7.230236458
MYL12B	0.638054102	12.1658654	5.783432351	1.42E-07	1.95E-06	7.223695234
PIGK	0.738251676	5.963692446	5.781793468	1.43E-07	1.96E-06	7.217157329
CROT	0.575658301	4.538945422	5.781725652	1.43E-07	1.96E-06	7.216886812
OSBPL11	1.02123718	6.750494625	5.781132301	1.44E-07	1.96E-06	7.214519972
ICE2	0.652127196	5.531448715	5.780269919	1.44E-07	1.96E-06	7.211080158
RABL3	0.953003124	6.04046551	5.780251377	1.44E-07	1.96E-06	7.211006202
RAB27A	1.112391183	6.755400009	5.779838068	1.44E-07	1.97E-06	7.209357696
TANC2	0.567629175	3.946118472	5.77563434	1.47E-07	2.00E-06	7.19259345
GGPS1	1.121172713	7.284318839	5.774590074	1.48E-07	2.00E-06	7.188429704
SLC9A6	1.140309219	7.425154252	5.771278411	1.50E-07	2.03E-06	7.175227216
ZNF148	0.869272175	6.319191059	5.770698283	1.50E-07	2.03E-06	7.17291474
C1QTNF9B-AS1	-0.635139981	2.987531435	-5.769623715	1.51E-07	2.04E-06	7.168631596
TUT1	-0.70467285	6.665057016	-5.768337573	1.51E-07	2.04E-06	7.16350554
IFI16	1.348108973	9.247624515	5.76822873	1.52E-07	2.04E-06	7.163071753
FLT3LG	-0.793950812	4.208734608	-5.768149356	1.52E-07	2.04E-06	7.162755418
ZNF93	0.613751496	4.333257653	5.768042621	1.52E-07	2.04E-06	7.162330038
EPS15	1.179043137	8.330658519	5.766570923	1.53E-07	2.05E-06	7.156465088
MPDU1	-0.78579839	6.285963243	-5.765118062	1.53E-07	2.06E-06	7.150675776
RBM25	1.254563351	7.79933753	5.764323825	1.54E-07	2.07E-06	7.147511166
ZFAND1	1.088282549	7.901097647	5.763998466	1.54E-07	2.07E-06	7.146214833
ERO1LB	0.585096445	3.178826338	5.763777799	1.54E-07	2.07E-06	7.145335642
PIK3R2	-0.94922556	6.811695147	-5.759345305	1.57E-07	2.10E-06	7.127678287
PLD2	-0.760508348	7.112569676	-5.758985166	1.57E-07	2.10E-06	7.126243862
CUTA	-0.920940188	11.97031921	-5.758547496	1.58E-07	2.10E-06	7.12450068
ZNHIT2	-0.786250354	4.108737385	-5.757673843	1.58E-07	2.11E-06	7.121021195
PRB1	-0.76027652	4.275587981	-5.757568571	1.58E-07	2.11E-06	7.120601941
EPHB4	-0.814952053	8.648421357	-5.755687074	1.60E-07	2.12E-06	7.113109275
KPNA6	0.567558099	7.194052871	5.753946473	1.61E-07	2.13E-06	7.10617855
MTMR2	1.177741444	6.570117223	5.753477412	1.61E-07	2.14E-06	7.104310981
BRAP	0.692896538	6.227626651	5.750789693	1.63E-07	2.15E-06	7.093610965
APOM	-1.317926759	5.472637154	-5.747929897	1.65E-07	2.18E-06	7.082228042
PRKRIR	1.141034705	8.612107897	5.747117526	1.65E-07	2.18E-06	7.078994942
NGLY1	0.623775719	5.667943908	5.74634459	1.66E-07	2.19E-06	7.075918952
IPO7	1.093251396	9.006425775	5.746086633	1.66E-07	2.19E-06	7.07489242
CCDC47	1.221378157	8.174033586	5.746011692	1.66E-07	2.19E-06	7.074594196
C4orf19	1.201774191	5.193166199	5.745715157	1.66E-07	2.19E-06	7.073414169
MAPK6	0.623635196	6.410495719	5.745347628	1.67E-07	2.19E-06	7.071951665
CLPX	0.915256193	7.418287109	5.745122311	1.67E-07	2.19E-06	7.071055083
FER	0.759434212	5.010025803	5.744980068	1.67E-07	2.19E-06	7.070489073
CCBL2	0.955912678	8.963832492	5.742802022	1.68E-07	2.20E-06	7.061822961
EIF3J	1.035577194	7.9431342	5.739246643	1.71E-07	2.23E-06	7.047679419
CSDE1	1.059654018	10.76417335	5.739095971	1.71E-07	2.23E-06	7.047080111
INTS8	1.258621682	8.385062867	5.738337212	1.72E-07	2.24E-06	7.044062191
ABCB9	-0.729357525	4.405719835	-5.735628175	1.74E-07	2.26E-06	7.033288428
DDX58	1.052011949	5.433962677	5.73091455	1.77E-07	2.29E-06	7.014547242
GTF2B	1.123995527	7.761533451	5.730897186	1.77E-07	2.29E-06	7.014478217
C5orf15	0.507149365	6.804641609	5.730779505	1.77E-07	2.29E-06	7.0140104
PPM1B	1.001656261	8.471303357	5.72675586	1.80E-07	2.32E-06	6.99801749
EDEM3	1.241461839	5.650507363	5.726560564	1.80E-07	2.32E-06	6.997241353
FAM35A	1.143251499	9.914163296	5.725202393	1.81E-07	2.34E-06	6.991844059
C12orf5	1.203480663	6.58588591	5.722397924	1.83E-07	2.36E-06	6.980700858
MDM1	1.123484891	5.176059654	5.720704805	1.85E-07	2.37E-06	6.97397451
PHF14	0.805513659	5.140097619	5.720116446	1.85E-07	2.38E-06	6.971637285
RBFA	-0.561578234	5.544583915	-5.719071948	1.86E-07	2.39E-06	6.96748831
DNAJC16	0.688909693	5.559595518	5.71615006	1.88E-07	2.41E-06	6.955883518
PYY2	-0.721146892	3.658353092	-5.716034703	1.88E-07	2.41E-06	6.955425404
SMARCA5	1.35297969	7.861911234	5.715742832	1.88E-07	2.41E-06	6.954266325
PMF1	-0.69906343	9.651914585	-5.714623816	1.89E-07	2.42E-06	6.949822703
GNG7	-0.928213724	5.43962031	-5.714167785	1.90E-07	2.42E-06	6.948011897
UBA5	1.274359952	6.744259	5.713753845	1.90E-07	2.42E-06	6.946368278
SLC4A1AP	1.101174749	6.797558424	5.712968674	1.91E-07	2.43E-06	6.943250752
RPAP3	1.108565269	5.346860941	5.710627023	1.93E-07	2.45E-06	6.933954214
MFN1	1.249146496	6.118046305	5.710026402	1.93E-07	2.45E-06	6.931569944
ZSCAN16	1.057436451	5.463476687	5.709952976	1.93E-07	2.45E-06	6.931278475
SUPT20H	0.917965623	5.839785958	5.708834094	1.94E-07	2.46E-06	6.926837171
NDOR1	-0.533639908	4.355313887	-5.708433752	1.94E-07	2.46E-06	6.925248128
UPF2	1.465868132	7.794756706	5.70801803	1.95E-07	2.46E-06	6.923598092
PPP1R11	-0.58726883	6.876979711	-5.707291383	1.95E-07	2.47E-06	6.920714076
XPOT	1.170063647	7.998287633	5.705596684	1.97E-07	2.48E-06	6.913988492
MAPK8IP2	-0.521249137	4.348846908	-5.704412925	1.98E-07	2.49E-06	6.909291094
CHMP2B	1.225401465	8.232991073	5.704030026	1.98E-07	2.50E-06	6.907771755
FBXL2	0.776476092	6.320978803	5.702871443	1.99E-07	2.51E-06	6.90317476
PRPF4B	1.284197492	7.671055762	5.702060941	1.99E-07	2.51E-06	6.899959092
NUP88	0.694616293	5.462439989	5.699906346	2.01E-07	2.53E-06	6.891411619
ZBTB18	0.534297545	5.452829854	5.699820675	2.01E-07	2.53E-06	6.891071782
SGPL1	0.531678064	6.507253789	5.697710109	2.03E-07	2.55E-06	6.882700269
SMEK1	0.752397876	5.970876842	5.696601049	2.04E-07	2.56E-06	6.878301704
PRRC2C	0.996219583	8.235721637	5.696085876	2.04E-07	2.56E-06	6.876258629
DHX29	1.493266465	8.011824575	5.695022292	2.05E-07	2.57E-06	6.872040894
STX10	-0.903042862	9.370566922	-5.691069939	2.09E-07	2.60E-06	6.856370252
AIMP1	1.289199612	7.532805192	5.690168526	2.10E-07	2.61E-06	6.852796859
KIF3A	0.875754909	5.352414339	5.688839073	2.11E-07	2.62E-06	6.847527034
SLC25A6	-0.577759516	13.09927435	-5.688754784	2.11E-07	2.62E-06	6.847192934
C12orf29	0.7952193	6.197601218	5.687295329	2.12E-07	2.63E-06	6.841408398
TMEM132A	-0.65788055	5.314464905	-5.686817817	2.12E-07	2.64E-06	6.83951591
DALRD3	-0.938802002	8.278689044	-5.685905886	2.13E-07	2.64E-06	6.835901902
GNG12	1.1231366	7.063946047	5.684958906	2.14E-07	2.65E-06	6.832149238
SLC25A36	0.902891846	6.991753625	5.682616974	2.16E-07	2.67E-06	6.822869775
ALG5	0.569903726	5.880142116	5.681526884	2.17E-07	2.68E-06	6.818551022
AKAP11	0.636517379	7.438049634	5.6812497	2.17E-07	2.68E-06	6.817452922
EP300	0.865445792	8.425594401	5.680341598	2.18E-07	2.69E-06	6.813855497
QRSL1	0.890638002	4.852751125	5.679568724	2.19E-07	2.69E-06	6.810793958
DIEXF	0.852635151	5.552889775	5.67597008	2.22E-07	2.73E-06	6.796541068
TMX4	0.647425926	6.627493949	5.673560795	2.24E-07	2.75E-06	6.787000814
TM9SF3	0.644685114	7.521428424	5.671698721	2.26E-07	2.77E-06	6.779628513
LIN7C	0.795822265	7.818154761	5.670498107	2.27E-07	2.78E-06	6.774875574
NOC3L	0.887250722	7.366766639	5.66933747	2.28E-07	2.79E-06	6.77028128
RBM12B	0.959548036	5.757216397	5.668361258	2.29E-07	2.80E-06	6.766417309
KIF5B	1.030223654	8.035816276	5.666871045	2.31E-07	2.82E-06	6.760519376
TAF1A	1.460597421	5.064369995	5.666025872	2.32E-07	2.82E-06	6.757174647
ITGB7	-0.884583789	6.05370287	-5.665913179	2.32E-07	2.82E-06	6.756728685
SLC38A10	-0.573233554	5.379834165	-5.664400088	2.33E-07	2.84E-06	6.750741257
ADAM17	0.793931343	6.097172766	5.663673442	2.34E-07	2.84E-06	6.747866083
LACTB2	1.125743032	6.45088183	5.663632039	2.34E-07	2.84E-06	6.747702268
MAP3K10	-0.885826693	5.392365682	-5.662911817	2.35E-07	2.85E-06	6.744852668
EIF4G3	0.892357548	5.169098933	5.662824952	2.35E-07	2.85E-06	6.744508994
SEPHS2	0.809328321	9.593189272	5.661798958	2.36E-07	2.86E-06	6.740449869
IFIT3	1.034426821	6.223174434	5.661530931	2.36E-07	2.86E-06	6.739389527
METAP2	1.206761282	7.736259551	5.660831059	2.37E-07	2.86E-06	6.736620856
PIGA	1.181708628	5.952271316	5.659143174	2.38E-07	2.88E-06	6.729944211
HARS2	0.912002094	7.366813628	5.659042016	2.38E-07	2.88E-06	6.729544094
SEC24B	1.206953923	8.778551478	5.658709275	2.39E-07	2.88E-06	6.728228
PLXDC2	1.045762093	4.788293251	5.657526861	2.40E-07	2.89E-06	6.723551432
KBTBD2	0.906457396	5.546258176	5.657224721	2.40E-07	2.89E-06	6.722356504
PTP4A1	0.887340189	7.40754652	5.656714681	2.41E-07	2.89E-06	6.720339408
FADS2	-0.84703263	6.101011514	-5.655539912	2.42E-07	2.90E-06	6.71569374
LAMP2	0.784862328	8.925131418	5.653547763	2.44E-07	2.92E-06	6.707816609
FBXO38	0.656681872	6.092749914	5.65281655	2.45E-07	2.92E-06	6.704925608
GOLPH3L	0.75693494	8.278771757	5.652723046	2.45E-07	2.92E-06	6.704555931
NUP107	1.201439556	8.248978337	5.651265076	2.46E-07	2.94E-06	6.698792042
RPS6KA3	0.81372335	6.848464973	5.650996975	2.46E-07	2.94E-06	6.697732205
MTF2	1.249315598	6.59601678	5.650378645	2.47E-07	2.94E-06	6.695287952
LRRC49	1.271103765	6.15182963	5.649260325	2.48E-07	2.96E-06	6.69086751
SEH1L	0.809705224	7.41822039	5.648226326	2.49E-07	2.97E-06	6.686780689
UBR5	1.238568615	7.333939444	5.647946433	2.50E-07	2.97E-06	6.685674477
MECOM	0.813269946	5.935716394	5.645514573	2.52E-07	2.99E-06	6.676064078
CCDC15	0.660131838	3.797079159	5.645146648	2.52E-07	2.99E-06	6.67461023
KCTD3	1.573980515	7.085299613	5.644999522	2.53E-07	2.99E-06	6.674028876
UBE2K	0.699367734	8.756753547	5.644975978	2.53E-07	2.99E-06	6.673935844
MYO5C	1.40203231	7.944434141	5.644466519	2.53E-07	2.99E-06	6.671922819
ROM1	-0.60820042	3.916591028	-5.644025994	2.54E-07	3.00E-06	6.670182231
SKIV2L2	0.721073986	6.784798762	5.643833545	2.54E-07	3.00E-06	6.669421851
FAHD2A	-0.752166347	7.657338862	-5.642682817	2.55E-07	3.01E-06	6.664875459
PRRG1	0.984060059	6.782912115	5.642110024	2.56E-07	3.01E-06	6.66261256
NAA16	0.907249446	5.928619909	5.641355628	2.56E-07	3.02E-06	6.659632355
UFL1	1.114125197	6.019676641	5.639986841	2.58E-07	3.03E-06	6.654225441
REEP5	0.649648131	9.308562722	5.638825551	2.59E-07	3.04E-06	6.649638596
TTC13	1.108312906	6.392185606	5.637512734	2.61E-07	3.06E-06	6.644453711
AMMECR1	0.651013685	5.523342475	5.636983577	2.61E-07	3.06E-06	6.642363977
CORO2A	0.588210796	4.346892528	5.63673894	2.61E-07	3.06E-06	6.641397889
ZC3H14	0.95969089	6.287646296	5.636631075	2.62E-07	3.06E-06	6.640971929
AKR7A2	-1.093336865	10.74598047	-5.635913914	2.62E-07	3.06E-06	6.638139939
ANKRD6	1.268249213	5.478376376	5.635729819	2.62E-07	3.06E-06	6.637412991
SRI	0.619482441	9.344035795	5.635313796	2.63E-07	3.06E-06	6.635770248
FAM134B	0.538326336	4.368231929	5.634651577	2.64E-07	3.07E-06	6.63315546
UBE4A	1.028295492	9.584166911	5.632233676	2.66E-07	3.10E-06	6.623609386
CD2BP2	-0.68064744	8.505262763	-5.630705893	2.68E-07	3.11E-06	6.617578429
MED6	1.129418391	6.160617854	5.630689191	2.68E-07	3.11E-06	6.617512504
BDH2	0.95300582	6.94837162	5.630305474	2.68E-07	3.11E-06	6.615997879
OAZ3	-0.661423862	3.379292961	-5.629997216	2.69E-07	3.11E-06	6.614781141
KDM5B	0.578260452	6.365127378	5.627811279	2.71E-07	3.14E-06	6.606153715
GALK1	-0.757747536	4.450934097	-5.627792793	2.71E-07	3.14E-06	6.606080761
DENND5B	0.553320269	3.376766663	5.627333196	2.72E-07	3.14E-06	6.604267007
KRCC1	1.148044113	8.302243646	5.6264311	2.73E-07	3.15E-06	6.600707153
GIN1	0.99557589	5.166616678	5.624846142	2.75E-07	3.17E-06	6.594453146
ASUN	1.113291031	8.617250987	5.623297945	2.76E-07	3.18E-06	6.588344893
MED23	0.818969223	5.5457941	5.623291258	2.76E-07	3.18E-06	6.588318514
F8	0.811593727	4.297783497	5.623277599	2.76E-07	3.18E-06	6.588264627
ERCC2	-0.799984709	5.751659828	-5.621808003	2.78E-07	3.20E-06	6.58246713
TMEM147	-0.804908689	10.93094845	-5.618498506	2.82E-07	3.24E-06	6.569413574
TOM1L1	1.042978856	6.505105653	5.617515622	2.83E-07	3.25E-06	6.565537421
EFHC1	0.981330601	6.605124228	5.616687886	2.84E-07	3.25E-06	6.562273331
RARS	0.860488622	9.009922423	5.615492402	2.85E-07	3.27E-06	6.557559416
NRBF2	1.410339109	6.578622392	5.615074662	2.86E-07	3.27E-06	6.555912321
PPP2R3C	0.720001925	5.821701665	5.615045096	2.86E-07	3.27E-06	6.55579575
GAREM	0.724463772	5.088498424	5.614634049	2.86E-07	3.27E-06	6.554175095
LEMD3	0.655741003	9.124215568	5.613187185	2.88E-07	3.28E-06	6.548470876
INPP4B	0.511113647	3.917590286	5.612318367	2.89E-07	3.29E-06	6.545045875
CRYZ	1.290802367	9.479761506	5.610441667	2.91E-07	3.32E-06	6.537648407
EXOSC9	0.933901329	7.233170722	5.60983341	2.92E-07	3.32E-06	6.535251033
ZBTB10	0.730673071	5.159766651	5.608667968	2.93E-07	3.33E-06	6.530657881
PPP2R1A	-0.826049943	10.61120904	-5.608611549	2.94E-07	3.33E-06	6.530435535
WBP11	0.686531684	7.266609409	5.607487773	2.95E-07	3.34E-06	6.526006984
LLPH	0.805806333	5.11443311	5.607002171	2.96E-07	3.34E-06	6.524093449
TARS	0.694576647	6.121271908	5.606840158	2.96E-07	3.34E-06	6.523455043
TP53BP2	0.991699805	7.987214295	5.605713092	2.97E-07	3.35E-06	6.519014102
OGFRL1	0.61435293	5.148728892	5.605682431	2.97E-07	3.35E-06	6.518893299
DCUN1D1	0.619821499	5.216945152	5.605391994	2.97E-07	3.35E-06	6.517748962
LOC202181	1.115797487	5.436739991	5.604909373	2.98E-07	3.36E-06	6.515847462
ERLIN2	0.831509804	6.248789453	5.604575905	2.98E-07	3.36E-06	6.51453366
DUS4L	0.891871367	4.699136311	5.604385514	2.99E-07	3.36E-06	6.513783565
PELI2	0.565485469	3.828091815	5.603683187	3.00E-07	3.37E-06	6.511016669
CIR1	0.965848116	6.839237646	5.602682045	3.01E-07	3.37E-06	6.507072803
KDSR	0.772358062	5.55507453	5.60246047	3.01E-07	3.37E-06	6.506199976
NTHL1	-1.392864277	8.061878214	-5.602401916	3.01E-07	3.37E-06	6.505969321
BANF1	-1.27923801	11.39374687	-5.602012395	3.02E-07	3.38E-06	6.504434967
NCAPG2	1.468045919	6.203541537	5.601536347	3.02E-07	3.38E-06	6.502559832
RAB5A	0.690226278	6.860353668	5.601525804	3.02E-07	3.38E-06	6.502518307
SLC7A8	-0.686606367	5.469452165	-5.601462273	3.02E-07	3.38E-06	6.502268066
HNRNPR	1.068008291	9.236756992	5.601124236	3.03E-07	3.38E-06	6.500936597
SLC25A13	0.82728312	6.948238082	5.600842099	3.03E-07	3.38E-06	6.499825338
PPCS	0.680098484	9.199336884	5.600178351	3.04E-07	3.38E-06	6.497211105
LYN	1.1898883	6.810080686	5.598827913	3.06E-07	3.40E-06	6.491892674
SEC24A	0.563174747	6.205568119	5.598171448	3.06E-07	3.41E-06	6.489307509
KIAA0226L	1.135703694	6.779565358	5.597473952	3.07E-07	3.41E-06	6.486560904
ATP8B1	0.752718491	8.313792284	5.59701581	3.08E-07	3.42E-06	6.484756902
ITFG1	0.756857757	6.553467552	5.596672276	3.08E-07	3.42E-06	6.48340423
ST3GAL4	-0.520642698	4.243829591	-5.596482179	3.09E-07	3.42E-06	6.482655729
POT1	1.149112127	6.246204686	5.595989461	3.09E-07	3.42E-06	6.480715729
SLC12A9	-0.73887561	5.27261037	-5.595642114	3.10E-07	3.42E-06	6.479348143
C17orf59	-0.693145756	5.14676541	-5.595618254	3.10E-07	3.42E-06	6.479254201
ZBTB44	0.582720084	6.18901449	5.594211738	3.11E-07	3.44E-06	6.473716798
MINA	0.791301331	5.289598809	5.593004233	3.13E-07	3.45E-06	6.468963353
CSNK1A1	0.815416163	7.036490032	5.59292165	3.13E-07	3.45E-06	6.468638273
MVK	-0.57635605	5.062517644	-5.592280149	3.14E-07	3.45E-06	6.466113141
ZBTB7B	-0.666886742	5.196363492	-5.59226138	3.14E-07	3.45E-06	6.466039262
CCDC28A	1.133042381	7.929543605	5.592057146	3.14E-07	3.45E-06	6.465235364
ZNF137P	0.998490386	5.120755476	5.58870704	3.19E-07	3.49E-06	6.452050542
USP9X	0.768017165	8.929853401	5.588365558	3.19E-07	3.49E-06	6.450706773
COX20	0.970771281	7.282764842	5.5858783	3.22E-07	3.53E-06	6.440920184
RMDN1	0.83822258	5.843856389	5.585442977	3.23E-07	3.53E-06	6.439207508
GNA13	0.611143117	6.242274891	5.585370363	3.23E-07	3.53E-06	6.438921832
MSL2	1.075313314	7.59249827	5.584473933	3.24E-07	3.53E-06	6.435395233
SHQ1	0.874548327	7.668341576	5.584321222	3.24E-07	3.53E-06	6.434794482
DNAJC4	-0.805243178	6.612192043	-5.584177817	3.25E-07	3.53E-06	6.434230351
ERCC4	0.596998605	3.915305672	5.583877421	3.25E-07	3.53E-06	6.433048654
CTC-428G20.3	1.034487832	4.70707207	5.58348395	3.26E-07	3.53E-06	6.431500864
C21orf2	-0.720463434	5.919233961	-5.583151109	3.26E-07	3.53E-06	6.430191609
TMEM87A	0.688870671	6.432423922	5.582958431	3.26E-07	3.53E-06	6.42943371
CASP7	0.871354849	7.966957644	5.582865258	3.26E-07	3.53E-06	6.429067216
BRF1	-0.506874692	4.160174028	-5.582736628	3.27E-07	3.53E-06	6.428561261
GNPAT	0.921019413	8.92265672	5.581854985	3.28E-07	3.54E-06	6.425093514
SLC30A1	0.545717032	6.648528706	5.581294379	3.29E-07	3.54E-06	6.422888611
MTRR	0.569962997	6.848398639	5.5812901	3.29E-07	3.54E-06	6.422871784
ADNP2	0.780426732	6.934878996	5.580498083	3.30E-07	3.55E-06	6.419756884
FGF6	-0.575886911	4.606958711	-5.580091511	3.30E-07	3.55E-06	6.418157963
TMEM30A	1.405128139	7.738477268	5.579823295	3.30E-07	3.55E-06	6.417103179
RTCA	0.714963964	5.877254109	5.579132313	3.31E-07	3.56E-06	6.414385922
GCFC2	0.723173193	5.818972609	5.577413653	3.34E-07	3.58E-06	6.407627982
TFAM	0.812085029	6.207376237	5.577150551	3.34E-07	3.58E-06	6.406593516
PPP4R2	0.575778273	6.405773076	5.576580232	3.35E-07	3.59E-06	6.4043512
PLCD1	-0.866759444	8.106065585	-5.576488067	3.35E-07	3.59E-06	6.403988846
ZNF322	1.045829335	6.61039433	5.576164423	3.36E-07	3.59E-06	6.402716432
ZMYM5	0.757437254	4.426519478	5.575327369	3.37E-07	3.60E-06	6.399425674
ETNK1	0.773047033	5.911674256	5.575075836	3.37E-07	3.60E-06	6.398436847
RAD23B	0.727176847	8.029785495	5.57252448	3.41E-07	3.63E-06	6.388408017
CHPF	-1.085769492	6.90565673	-5.572514794	3.41E-07	3.63E-06	6.388369947
FAM204A	0.796265559	4.52333057	5.571647384	3.42E-07	3.64E-06	6.384960782
NRL	-0.629520491	3.478328235	-5.571080093	3.43E-07	3.64E-06	6.38273129
MYO1B	1.021735657	5.655133472	5.56925324	3.45E-07	3.67E-06	6.37555228
APIP	0.557634806	5.484032148	5.568870327	3.46E-07	3.67E-06	6.374047664
SMNDC1	0.791914935	10.02585901	5.567665999	3.47E-07	3.68E-06	6.369315675
TRAPPC11	1.116524391	5.070652252	5.566999154	3.48E-07	3.69E-06	6.366695719
AC004692.5	-0.656026519	8.358780067	-5.566347731	3.49E-07	3.70E-06	6.364136483
ZNF10	0.706831482	3.737789159	5.565929515	3.50E-07	3.70E-06	6.362493514
PPP2CA	0.764954679	7.41933903	5.56542319	3.51E-07	3.70E-06	6.36050447
FASTKD3	0.929687144	7.758700341	5.565383993	3.51E-07	3.70E-06	6.360350492
TM2D1	0.641305135	6.452533124	5.564653084	3.52E-07	3.71E-06	6.357479336
ELF1	1.353571467	7.677695368	5.562184378	3.55E-07	3.74E-06	6.347782942
RNASEL	0.533346325	5.112599804	5.561528098	3.56E-07	3.75E-06	6.345205559
SART3	0.587836352	6.738279103	5.560596036	3.58E-07	3.75E-06	6.341545327
SMARCB1	-0.644707985	6.774178629	-5.560574699	3.58E-07	3.75E-06	6.341461539
ELK2AP	-0.97146906	5.904145685	-5.558686711	3.61E-07	3.78E-06	6.334048161
KIZ	1.168714662	7.595788437	5.558640246	3.61E-07	3.78E-06	6.333865723
FZD6	1.583011134	8.043422587	5.554525878	3.67E-07	3.84E-06	6.317713951
SLC38A6	1.120218166	6.238174724	5.554036218	3.67E-07	3.84E-06	6.315792025
CORT	-0.747075055	4.341520522	-5.553142901	3.69E-07	3.85E-06	6.312285926
MPPE1	0.546143633	7.49430067	5.552718453	3.69E-07	3.85E-06	6.310620132
EPRS	1.031118239	7.095685989	5.552199991	3.70E-07	3.86E-06	6.30858544
PTPN11	0.636784534	5.042778158	5.551345248	3.72E-07	3.87E-06	6.305231197
EDEM1	0.735412631	7.810674091	5.551230901	3.72E-07	3.87E-06	6.304782481
GNG10	0.81313151	10.91256299	5.550147533	3.73E-07	3.88E-06	6.3005314
USP1	1.224709979	8.674080733	5.549383764	3.75E-07	3.89E-06	6.29753462
CCT6B	0.972143449	4.614111047	5.549083058	3.75E-07	3.89E-06	6.296354794
TOMM40	-0.833562956	8.790810808	-5.547727831	3.77E-07	3.91E-06	6.291037874
AKR7A3	-1.084544414	7.339510615	-5.547342445	3.78E-07	3.91E-06	6.289525998
CEBPG	0.88226839	6.031645106	5.547306876	3.78E-07	3.91E-06	6.289386463
ARMCX5	0.777765776	5.451250973	5.546751767	3.79E-07	3.92E-06	6.287208849
HIST1H3B	-1.082514572	3.109751566	-5.544585861	3.82E-07	3.95E-06	6.278713179
ERF	-1.083390249	6.969219578	-5.544317526	3.82E-07	3.95E-06	6.277660744
RFK	0.891826508	8.119781035	5.544124936	3.83E-07	3.95E-06	6.276905401
SOX15	-0.990796681	4.322594616	-5.543734077	3.83E-07	3.95E-06	6.275372476
PRPF18	0.669474503	4.980798804	5.54329062	3.84E-07	3.95E-06	6.273633324
ACADS	-1.039109062	6.447155361	-5.541938319	3.86E-07	3.97E-06	6.268330214
CCNT1	0.562313064	6.146937466	5.541568654	3.87E-07	3.97E-06	6.26688065
UGCG	1.378490979	7.751052062	5.54023652	3.89E-07	3.99E-06	6.261657311
PAPOLA	0.973163492	8.549462115	5.539388753	3.90E-07	4.00E-06	6.258333462
CRY2	-0.748667449	7.17131127	-5.538270044	3.92E-07	4.02E-06	6.253947662
VPS41	0.811055231	5.461968678	5.53789461	3.93E-07	4.02E-06	6.252475887
RWDD3	0.973652768	8.542497797	5.53587476	3.96E-07	4.05E-06	6.244558413
DNAJC13	0.567615735	4.571242472	5.53428655	3.98E-07	4.08E-06	6.238333757
TRAPPC8	1.281047496	8.514340159	5.533504204	4.00E-07	4.08E-06	6.235267791
ZNF667	1.064132816	4.965521446	5.533354866	4.00E-07	4.08E-06	6.234682568
CEP192	1.537593303	6.155387009	5.532594124	4.01E-07	4.09E-06	6.231701476
FBXO9	0.843891277	5.991455197	5.532247898	4.02E-07	4.10E-06	6.23034479
TRMT61A	-0.765413284	6.258521167	-5.531900935	4.02E-07	4.10E-06	6.228985254
ANGEL2	0.622234443	5.063673935	5.530686528	4.04E-07	4.11E-06	6.224227018
MED7	0.606872805	5.933240392	5.529980707	4.06E-07	4.12E-06	6.221461705
C11orf57	0.751370545	5.254113318	5.529714268	4.06E-07	4.12E-06	6.220417868
SLC16A7	0.557838535	3.757376232	5.529217219	4.07E-07	4.13E-06	6.218470625
GRAMD1C	1.765255703	5.735768786	5.528425418	4.08E-07	4.14E-06	6.215368813
QKI	0.539114134	6.532677923	5.527836232	4.09E-07	4.14E-06	6.21306085
YY1	0.588332388	7.931433233	5.526404626	4.12E-07	4.16E-06	6.207453387
EXTL1	-0.706509876	4.193136657	-5.526286449	4.12E-07	4.16E-06	6.206990526
CLOCK	0.60388122	6.417161499	5.526178034	4.12E-07	4.16E-06	6.206565905
DNAJB4	0.806626347	5.551735813	5.525487388	4.13E-07	4.17E-06	6.203860977
MED13	0.55831719	6.657186999	5.522394252	4.18E-07	4.22E-06	6.191748423
NAPG	0.994069515	5.025363242	5.521033715	4.21E-07	4.24E-06	6.186421543
KHDRBS1	0.735470104	8.628169944	5.51953005	4.23E-07	4.26E-06	6.180534929
SERPINB1	0.78264111	6.627065186	5.519291982	4.24E-07	4.26E-06	6.179602989
LIAS	1.535149401	5.252501628	5.518042574	4.26E-07	4.28E-06	6.174712363
KIAA1551	1.511301877	8.123189354	5.517172827	4.27E-07	4.29E-06	6.171308136
FAM114A2	1.09628036	6.35821659	5.517078194	4.28E-07	4.29E-06	6.170937755
SON	0.801761628	9.218265675	5.517027511	4.28E-07	4.29E-06	6.170739388
MED13L	0.679134249	6.475186301	5.516603316	4.28E-07	4.29E-06	6.169079175
DCK	0.896263466	7.629022327	5.516119859	4.29E-07	4.30E-06	6.167187088
DEAF1	-0.71854998	5.768187262	-5.515486141	4.30E-07	4.31E-06	6.164707035
GLCE	1.179445116	5.585208384	5.515052177	4.31E-07	4.31E-06	6.163008791
DSPP	-0.580134979	5.612012301	-5.5148563	4.32E-07	4.31E-06	6.16224228
MTERF3	1.061285183	8.205306294	5.514521056	4.32E-07	4.31E-06	6.160930416
SOS1	0.568056203	5.862319973	5.514410988	4.32E-07	4.31E-06	6.160499709
MTERF1	0.760333084	5.469562497	5.51426023	4.33E-07	4.31E-06	6.159909787
SETD2	0.894519788	6.442468478	5.51425544	4.33E-07	4.31E-06	6.159891043
GNAQ	0.78678174	6.976124554	5.514024946	4.33E-07	4.31E-06	6.158989121
RNF139	0.703391322	9.033589647	5.513687796	4.34E-07	4.31E-06	6.157669889
RANBP2	1.082258891	8.087420649	5.512118099	4.36E-07	4.34E-06	6.151528264
KPNB1	1.181098353	9.398951328	5.511265117	4.38E-07	4.35E-06	6.148191189
RNF126P1	-0.726624278	5.728568508	-5.51046818	4.39E-07	4.36E-06	6.145073571
ZNF117	0.965700616	3.864567059	5.509767326	4.41E-07	4.37E-06	6.142331988
C10orf88	0.697868551	4.996660219	5.508829107	4.42E-07	4.38E-06	6.138662123
PRAF2	-1.438880347	9.502681273	-5.505678296	4.48E-07	4.43E-06	6.126339603
ZNF76	-0.617720511	7.616661387	-5.505648504	4.48E-07	4.43E-06	6.126223102
USP5	-0.924693149	6.772436014	-5.503104721	4.53E-07	4.47E-06	6.116276834
C6orf62	1.018461219	6.96448052	5.502926847	4.53E-07	4.47E-06	6.115581413
TRAF5	0.799188707	5.453960172	5.500332523	4.58E-07	4.51E-06	6.105439693
PHTF1	0.933808526	4.223336416	5.500268912	4.58E-07	4.51E-06	6.10519105
SHOC2	0.901738438	8.57860807	5.500172175	4.58E-07	4.51E-06	6.104812929
FAM53B	-0.571237091	5.664813313	-5.498356586	4.62E-07	4.54E-06	6.09771674
SUPT7L	0.719864819	6.310509699	5.498054131	4.62E-07	4.54E-06	6.096534701
KIF18A	1.564422687	3.823277346	5.498042628	4.62E-07	4.54E-06	6.096489744
RNF14	0.888846387	5.729454924	5.497578843	4.63E-07	4.54E-06	6.09467726
MCMBP	0.601209718	4.954243971	5.496102578	4.66E-07	4.57E-06	6.088908402
WARS2	0.538688002	5.227800352	5.493564241	4.71E-07	4.61E-06	6.078990799
ZNF571	0.753557828	3.419663948	5.492833114	4.72E-07	4.62E-06	6.076134557
EXOC6B	0.680184708	3.893862835	5.491444505	4.75E-07	4.64E-06	6.070710231
ZNF639	0.763387949	6.583389127	5.4904212	4.77E-07	4.66E-06	6.066713269
TMEM135	0.619989124	5.482440447	5.489641251	4.78E-07	4.66E-06	6.063667052
IL17RC	-0.785263683	5.6203518	-5.489475333	4.79E-07	4.66E-06	6.063019057
SCIN	0.586343376	3.8862034	5.489070917	4.80E-07	4.67E-06	6.061439642
DSP	0.817522963	10.44124331	5.488112866	4.81E-07	4.68E-06	6.057698241
IQCB1	0.747642824	6.774935467	5.485513574	4.87E-07	4.73E-06	6.047548851
THOC7	0.742136079	10.08031876	5.484228583	4.89E-07	4.75E-06	6.042532144
MPHOSPH8	0.713491862	6.855834813	5.482940456	4.92E-07	4.77E-06	6.037503703
LSM14A	0.98707454	8.672417841	5.482128608	4.93E-07	4.78E-06	6.034334765
DCP1A	0.678311269	7.764352581	5.482069488	4.93E-07	4.78E-06	6.034104006
PIN1P1	-0.850469249	4.96298933	-5.481896096	4.94E-07	4.78E-06	6.033427224
ABCB6	-0.551657794	5.228694749	-5.479844968	4.98E-07	4.81E-06	6.025421973
IVNS1ABP	1.107177189	7.392105192	5.479352671	4.99E-07	4.82E-06	6.023500806
RAD17	0.996936638	6.841805786	5.479182329	4.99E-07	4.82E-06	6.022836068
ASNS	0.760000683	5.274028457	5.478964898	5.00E-07	4.82E-06	6.021987587
DYNC2LI1	0.927150688	6.846527782	5.477824792	5.02E-07	4.83E-06	6.017538791
RFX7	0.768140265	5.681293986	5.477718931	5.02E-07	4.83E-06	6.017125731
EIF5	1.096418682	8.067088847	5.477351635	5.03E-07	4.84E-06	6.015692606
PAXIP1	1.063293198	7.85819553	5.476817299	5.04E-07	4.84E-06	6.013607792
FOXD2	-0.925668838	3.467358172	-5.475514239	5.07E-07	4.86E-06	6.008524026
FAM175B	1.065067308	6.224293894	5.475117059	5.08E-07	4.86E-06	6.006974567
AHCYL1	0.873507023	7.976199018	5.475046119	5.08E-07	4.86E-06	6.006697826
ETV2	-1.395793794	4.351533465	-5.474911151	5.08E-07	4.86E-06	6.006171312
NTAN1	0.595649354	8.618747553	5.474877821	5.08E-07	4.86E-06	6.006041289
DNAJB6	0.919775525	7.402937239	5.474818171	5.08E-07	4.86E-06	6.005808595
SPOP	0.677700703	7.525184442	5.474575822	5.09E-07	4.86E-06	6.004863202
CRK	1.198838329	7.633937435	5.473316728	5.11E-07	4.88E-06	5.999951825
MT1HL1	-1.077794267	10.45658095	-5.473313981	5.11E-07	4.88E-06	5.999941113
PUM2	0.656681479	7.08070197	5.473229539	5.12E-07	4.88E-06	5.999611744
NPAS1	-0.618837507	3.770702789	-5.473130291	5.12E-07	4.88E-06	5.999224628
ESRP1	1.366679716	6.775126691	5.472598827	5.13E-07	4.88E-06	5.997151711
ARFGEF2	0.555106431	4.978890659	5.471618453	5.15E-07	4.90E-06	5.993328101
PPP6R1	-0.807752138	7.754488287	-5.47012111	5.18E-07	4.92E-06	5.9874888
WAPAL	0.807104209	6.013053795	5.470022225	5.18E-07	4.92E-06	5.987103195
GPN3	0.972247798	8.021343657	5.467999212	5.23E-07	4.95E-06	5.97921506
MOB1A	0.962840517	7.487152587	5.467656289	5.23E-07	4.96E-06	5.977878058
MFSD6	1.146563678	5.178711848	5.466731755	5.25E-07	4.97E-06	5.974273634
RING1	-0.790431436	9.625755818	-5.466371587	5.26E-07	4.98E-06	5.972869541
ABHD17A	-1.189539217	11.19034952	-5.464874671	5.29E-07	5.00E-06	5.96703433
DYNC1LI1	0.951228745	7.818249934	5.464354484	5.30E-07	5.00E-06	5.965006722
TIA1	1.131847562	7.460051776	5.46348704	5.32E-07	5.02E-06	5.96162575
AURKAIP1	-0.67595182	8.436106657	-5.456899261	5.47E-07	5.15E-06	5.935956643
TNPO2	-0.510801565	7.17731382	-5.456811072	5.47E-07	5.15E-06	5.935613107
METTL8	0.72950359	4.937146025	5.456126971	5.49E-07	5.16E-06	5.932948316
CTSZ	0.917666995	5.710375671	5.454050399	5.53E-07	5.19E-06	5.9248603
UBE2D3	0.565457854	8.817037632	5.453937299	5.54E-07	5.19E-06	5.924419823
GRSF1	0.606856305	6.903754671	5.452250532	5.57E-07	5.23E-06	5.9178511
PDHX	1.237066016	7.802111437	5.451166559	5.60E-07	5.25E-06	5.913630281
PDK2	-0.888620987	5.609718738	-5.450772224	5.61E-07	5.25E-06	5.912094897
OSBPL3	1.114125863	5.586811143	5.450553436	5.61E-07	5.25E-06	5.911243041
MRPL23	-0.661605923	7.229962137	-5.449865763	5.63E-07	5.26E-06	5.908565675
CLIP1	0.511023348	4.909945742	5.449737814	5.63E-07	5.26E-06	5.90806754
THOC1	1.359288277	7.717044729	5.448911204	5.65E-07	5.27E-06	5.904849464
SERINC5	0.798506888	10.79128617	5.448312998	5.66E-07	5.28E-06	5.902520726
ATP7A	0.646358433	5.126901151	5.444651459	5.75E-07	5.35E-06	5.888269241
ABCE1	1.194210202	8.124021678	5.443608982	5.77E-07	5.37E-06	5.884212468
PTCD2	0.703095992	4.531910973	5.442991081	5.79E-07	5.38E-06	5.881808077
CHRNB2	-0.529013154	5.725691803	-5.442493448	5.80E-07	5.38E-06	5.879871766
RALGAPB	0.714875754	6.069001173	5.442099612	5.81E-07	5.38E-06	5.878339387
IFITM3	-0.551648843	13.99054465	-5.440538486	5.85E-07	5.41E-06	5.872265675
NRAS	1.005436994	7.494302622	5.440190556	5.85E-07	5.41E-06	5.870912122
TMEM204	-0.767221509	6.221931489	-5.440119297	5.86E-07	5.41E-06	5.870634906
BICC1	0.7919479	4.381696795	5.439936984	5.86E-07	5.41E-06	5.869925674
MRPS10	0.969802451	8.342192732	5.438830567	5.89E-07	5.44E-06	5.865621721
MTR	1.392297769	7.993694068	5.438610979	5.89E-07	5.44E-06	5.86476757
TTC30A	1.17998308	4.073489406	5.438307459	5.90E-07	5.44E-06	5.863586965
TMX1	1.123069966	8.489903211	5.438124398	5.90E-07	5.44E-06	5.862874927
ARPC3	0.900209186	11.86315701	5.436397687	5.95E-07	5.47E-06	5.85615918
MANEA	0.604885881	3.661008334	5.435831944	5.96E-07	5.48E-06	5.853959023
CDC40	0.804070056	5.530314367	5.435178885	5.97E-07	5.49E-06	5.851419419
DBF4	1.335018169	7.13249572	5.434230086	6.00E-07	5.51E-06	5.847729986
RALBP1	0.51799177	7.410363846	5.434111686	6.00E-07	5.51E-06	5.847269603
STX17	0.653977021	5.528026095	5.43341399	6.02E-07	5.52E-06	5.8445568
RAB9A	1.17311836	8.191655138	5.42937425	6.12E-07	5.60E-06	5.828852352
DLD	1.073622284	7.934769708	5.429231527	6.12E-07	5.60E-06	5.828297615
PPP3CA	0.900240612	8.288383209	5.428897104	6.13E-07	5.61E-06	5.826997792
SC5D	0.736529674	4.73012321	5.428610308	6.14E-07	5.61E-06	5.825883116
SNRPB2	0.597477903	7.4311128	5.428440508	6.14E-07	5.61E-06	5.825223171
UGT8	1.679073479	5.844450477	5.428338366	6.14E-07	5.61E-06	5.824826191
PLA2G7	1.145586346	7.880367643	5.427986941	6.15E-07	5.61E-06	5.823460387
PLXND1	-0.576617577	6.872553538	-5.425955696	6.20E-07	5.65E-06	5.815566769
ACOT9	1.048189443	7.556705672	5.42508663	6.23E-07	5.66E-06	5.812189885
EXT1	0.712119973	5.789149371	5.424484257	6.24E-07	5.67E-06	5.809849419
CENPE	2.040116357	4.410244084	5.424260251	6.25E-07	5.67E-06	5.808979095
TNFAIP8	0.813715711	4.919625053	5.42402121	6.25E-07	5.67E-06	5.808050371
NUCB2	1.257649681	7.664278982	5.423306779	6.27E-07	5.69E-06	5.805274764
ELL2	0.615264772	3.513263405	5.422630067	6.29E-07	5.70E-06	5.802645847
CLASP2	0.696161856	4.97946322	5.422488675	6.29E-07	5.70E-06	5.802096578
ANKRD26	0.518490587	3.21211491	5.421210986	6.32E-07	5.72E-06	5.797133412
MTX2	0.715234654	8.806385078	5.420677998	6.34E-07	5.73E-06	5.795063183
CNPPD1	-0.87778118	7.533077253	-5.420576146	6.34E-07	5.73E-06	5.794667576
NAA35	1.066329283	6.932923734	5.420506816	6.34E-07	5.73E-06	5.794398294
SLC25A14	0.50124329	6.387724395	5.420250049	6.35E-07	5.73E-06	5.793401008
DCAF6	0.750971295	5.704054253	5.419347725	6.37E-07	5.74E-06	5.789896524
OSBPL9	1.347544811	9.147096667	5.419309547	6.37E-07	5.74E-06	5.789748255
CTR9	1.268573477	9.554542342	5.418997314	6.38E-07	5.74E-06	5.788535654
TUBD1	0.84398056	4.981111119	5.418803835	6.39E-07	5.74E-06	5.787784267
PARG	0.77404874	7.200982137	5.417774901	6.41E-07	5.76E-06	5.783788543
KIAA0368	1.017884367	7.187006487	5.415519632	6.47E-07	5.81E-06	5.775031686
ZNF529	0.607634715	5.155047865	5.414026186	6.51E-07	5.84E-06	5.769233752
TRIM28	-0.986343861	11.52491528	-5.414008015	6.51E-07	5.84E-06	5.769163213
MEPCE	-1.007456565	9.68345008	-5.412979881	6.54E-07	5.85E-06	5.765172154
ERAP1	0.652405592	5.515632214	5.412908467	6.54E-07	5.85E-06	5.76489495
ZNF45	0.759270823	5.85484329	5.412755119	6.55E-07	5.85E-06	5.764299708
RAB11A	0.783116458	8.878368223	5.410025616	6.62E-07	5.92E-06	5.753706015
CHORDC1	0.672366158	5.751873568	5.409391866	6.64E-07	5.93E-06	5.751246654
NAA40	0.596657662	7.2167717	5.408751398	6.65E-07	5.94E-06	5.748761351
RCN2	1.134424134	10.31434351	5.408315637	6.66E-07	5.94E-06	5.747070479
BRIX1	0.528008196	6.71814548	5.407568054	6.69E-07	5.96E-06	5.744169793
ENY2	0.918857951	7.72393778	5.405756832	6.73E-07	6.00E-06	5.737142829
PINLYP	-1.070036304	7.662522533	-5.404587559	6.77E-07	6.02E-06	5.732606978
BC069776	1.076231362	3.380410753	5.404411994	6.77E-07	6.02E-06	5.731925963
DNAJC2	0.777116913	5.723928092	5.404187754	6.78E-07	6.02E-06	5.731056151
SF3B5	-0.965323456	11.9229437	-5.402866664	6.81E-07	6.05E-06	5.725932057
EIF3A	1.17874725	8.873019001	5.402172712	6.83E-07	6.06E-06	5.723240658
ZNF813	0.655394944	6.25133937	5.401839727	6.84E-07	6.06E-06	5.721949277
WDR41	0.905480116	6.188212816	5.401261051	6.86E-07	6.07E-06	5.71970514
SCYL3	0.835043186	6.657575967	5.401239208	6.86E-07	6.07E-06	5.719620434
ETFDH	1.052967185	5.577562619	5.401207318	6.86E-07	6.07E-06	5.719496765
SMARCE1	0.934430482	8.411414614	5.401075671	6.86E-07	6.07E-06	5.718986248
NET1	1.238573815	8.498463384	5.400896978	6.87E-07	6.07E-06	5.718293297
IRAK4	0.613526236	5.254586004	5.399069161	6.92E-07	6.10E-06	5.711205833
GOLGB1	0.772377384	8.405406361	5.398868082	6.93E-07	6.10E-06	5.710426202
PGAP3	-0.996421646	8.070917308	-5.398584764	6.93E-07	6.10E-06	5.709327735
CASK	0.502729223	4.655872006	5.398523447	6.94E-07	6.10E-06	5.709090003
AMPD3	1.175575595	5.490689756	5.398195851	6.94E-07	6.10E-06	5.707819898
EHBP1	1.050393141	7.792692757	5.397614401	6.96E-07	6.11E-06	5.705565677
GBE1	0.793907394	9.326664356	5.397346106	6.97E-07	6.11E-06	5.704525561
SMARCC1	0.907958655	8.074399568	5.396374747	7.00E-07	6.13E-06	5.700760028
PPFIA3	-1.279121424	4.461520404	-5.395681588	7.02E-07	6.15E-06	5.69807314
MAP3K4	1.054616812	8.028590724	5.394927493	7.04E-07	6.16E-06	5.695150217
KLHL20	0.582245911	4.557953065	5.394383225	7.05E-07	6.17E-06	5.693040713
ACSL3	1.171732034	8.201810249	5.394331874	7.05E-07	6.17E-06	5.692841686
FAM69A	1.077318291	4.851357823	5.393772736	7.07E-07	6.18E-06	5.690674655
HIGD2A	-0.84524406	7.450053696	-5.391766141	7.13E-07	6.22E-06	5.682898587
OLA1	0.545290749	7.498384177	5.391690278	7.13E-07	6.22E-06	5.682604621
ZNF282	-1.029243424	8.779281706	-5.38823505	7.23E-07	6.30E-06	5.669217826
TMEM184C	0.581922521	5.730444675	5.387047263	7.27E-07	6.33E-06	5.664616796
SYNCRIP	0.95636087	7.952974501	5.386652157	7.28E-07	6.33E-06	5.663086408
TBC1D19	1.021954296	4.793852354	5.385954569	7.30E-07	6.35E-06	5.660384516
HDAC2	0.652524586	6.866058906	5.385830703	7.30E-07	6.35E-06	5.659904776
KDM8	-0.539309337	4.285431173	-5.385617464	7.31E-07	6.35E-06	5.659078904
LY6G5C	-1.353498717	4.534874828	-5.381809148	7.42E-07	6.44E-06	5.644331742
FOXN3	0.518076109	4.956774319	5.3804668	7.46E-07	6.47E-06	5.6391348
LRP3	-1.265108468	7.265061091	-5.379590576	7.49E-07	6.48E-06	5.635742783
ENDOD1	0.934999805	5.391958794	5.377482617	7.55E-07	6.52E-06	5.627583517
SOX12	-0.727248257	6.201242095	-5.377191135	7.56E-07	6.53E-06	5.626455391
VRK2	1.267759424	7.638822471	5.376545749	7.58E-07	6.53E-06	5.623957645
SDCBP	0.897011033	11.08255723	5.376447499	7.59E-07	6.53E-06	5.62357741
LYRM1	0.848959066	8.897298958	5.376218622	7.59E-07	6.53E-06	5.622691659
PSMD12	0.951482459	8.023246066	5.376146008	7.59E-07	6.53E-06	5.622410649
GSK3A	-0.654438014	7.06184637	-5.375814256	7.60E-07	6.54E-06	5.621126812
LAMA1	0.750036805	3.661496449	5.37539522	7.62E-07	6.54E-06	5.619505247
PPFIBP2	1.053497179	5.633653459	5.374530502	7.64E-07	6.56E-06	5.616159178
PPP2R4	-1.055840299	9.379307546	-5.374504163	7.65E-07	6.56E-06	5.616057262
GLMN	1.26587053	5.961924446	5.374122153	7.66E-07	6.56E-06	5.614579139
ZMYM4	1.043591743	8.052369705	5.373284202	7.68E-07	6.58E-06	5.611336989
AUH	1.263699909	7.285281952	5.372967363	7.69E-07	6.58E-06	5.610111154
CD27	-0.723095731	5.858427054	-5.371793422	7.73E-07	6.61E-06	5.605569513
IFITM2	-0.605375896	13.53652713	-5.370689392	7.76E-07	6.64E-06	5.601298741
SCAI	0.502457705	3.833830858	5.369977988	7.79E-07	6.65E-06	5.598546992
ZRSR2	0.803691431	6.730803065	5.366273925	7.90E-07	6.74E-06	5.584222119
SMAP1	0.887007332	8.929482011	5.366043244	7.91E-07	6.74E-06	5.583330143
ZFX	0.613801667	4.699365957	5.365710896	7.92E-07	6.75E-06	5.58204508
ANKRD49	1.101832569	7.562024582	5.364437723	7.96E-07	6.78E-06	5.577122543
SOAT1	0.799004458	6.639206535	5.363555953	7.99E-07	6.79E-06	5.573713614
XRCC5	1.060066198	8.838834837	5.363105715	8.01E-07	6.80E-06	5.571973089
HSP90AA1	1.193421997	12.36470416	5.363051268	8.01E-07	6.80E-06	5.571762611
FGFR4	-0.75632684	4.044810168	-5.360533389	8.09E-07	6.86E-06	5.562030275
ATRN	0.928647941	6.966982484	5.360454698	8.09E-07	6.86E-06	5.561726142
BAHD1	-0.677732805	8.279990278	-5.359238002	8.13E-07	6.88E-06	5.557024026
ARIH2	0.631207387	6.259884996	5.358506354	8.16E-07	6.90E-06	5.554196683
TMEM33	0.674020319	6.597569162	5.358168705	8.17E-07	6.90E-06	5.55289195
SPTLC2	1.027184928	5.790986029	5.357547442	8.19E-07	6.91E-06	5.550491379
ZNF573	0.641032515	5.185138482	5.357320967	8.20E-07	6.91E-06	5.549616306
RCE1	-0.589823502	5.098674985	-5.354963188	8.28E-07	6.97E-06	5.54050712
WDR74	-0.580168616	6.476085904	-5.354716851	8.28E-07	6.98E-06	5.539555513
ANGPT2	0.796618043	4.43806981	5.354119252	8.30E-07	6.99E-06	5.537247045
EZH2	1.851044502	6.516488429	5.353536263	8.32E-07	7.00E-06	5.534995128
MDK	-0.790817356	12.34431165	-5.353502775	8.32E-07	7.00E-06	5.53486578
RBM12	0.822111935	8.510283011	5.35325828	8.33E-07	7.00E-06	5.533921399
ZSCAN26	0.930254356	5.759015456	5.351498744	8.39E-07	7.04E-06	5.527125654
ATP2B1	1.261343048	7.696038933	5.351084495	8.41E-07	7.05E-06	5.525525874
COIL	0.94553327	6.931742171	5.35067302	8.42E-07	7.05E-06	5.523936861
RPE	0.775638978	6.093843519	5.35014543	8.44E-07	7.06E-06	5.52189952
CYFIP1	0.550536347	10.91590983	5.350109053	8.44E-07	7.06E-06	5.521759048
GOLIM4	0.788504225	5.781135653	5.349403141	8.46E-07	7.07E-06	5.519033254
PPP3CB	0.755208133	8.595200977	5.348626841	8.49E-07	7.09E-06	5.516035847
PSMA4	0.962812775	10.56059615	5.348329203	8.50E-07	7.10E-06	5.514886678
HNRNPK	0.78556943	12.06922973	5.346531992	8.56E-07	7.14E-06	5.507948318
ZNF354A	1.057697184	5.634414077	5.345319708	8.60E-07	7.17E-06	5.503268734
PCBD1	-0.85731086	9.44444959	-5.344849442	8.62E-07	7.18E-06	5.501453572
SRBD1	1.040977628	6.719895925	5.344642209	8.63E-07	7.18E-06	5.500653706
MAP4K4	1.010824475	7.199555213	5.344403681	8.64E-07	7.19E-06	5.499733063
PLS3	0.990991125	10.85612208	5.343007901	8.69E-07	7.22E-06	5.494346173
SCAP	-0.967351003	9.926830109	-5.341746142	8.73E-07	7.25E-06	5.489477073
HSPA13	0.933335607	7.424803633	5.337918529	8.87E-07	7.34E-06	5.474709586
CRAT	-0.93776024	8.184142697	-5.337760508	8.87E-07	7.34E-06	5.474100022
CCDC25	0.817298658	6.729427299	5.337541861	8.88E-07	7.34E-06	5.473256605
RCHY1	0.534154983	5.741998824	5.337232898	8.89E-07	7.34E-06	5.472064827
RBL2	0.870990563	6.488602248	5.336079251	8.93E-07	7.37E-06	5.467615088
CAPRIN2	0.864448758	5.378096782	5.335738202	8.94E-07	7.38E-06	5.466299709
SPATA20	-1.061133805	10.50991747	-5.33148451	9.10E-07	7.50E-06	5.44989701
ACAP1	-0.852388573	5.475281468	-5.330988881	9.12E-07	7.50E-06	5.447986197
DRAP1	-0.849716934	9.022713713	-5.328782905	9.20E-07	7.56E-06	5.439482407
C6orf211	1.212228801	9.729177759	5.327683518	9.24E-07	7.59E-06	5.435244993
IDE	0.911883086	6.068343851	5.327408757	9.25E-07	7.59E-06	5.43418603
MT1G	-0.633332765	6.081465772	-5.327396162	9.25E-07	7.59E-06	5.43413749
TEFM	0.746768099	7.141553113	5.327160046	9.26E-07	7.59E-06	5.433227491
CCT8	0.55762341	6.929405727	5.325869854	9.31E-07	7.63E-06	5.428255376
ARSJ	1.200083575	5.766165813	5.324016641	9.38E-07	7.68E-06	5.421114465
HSPH1	1.178349849	7.36994327	5.32256224	9.43E-07	7.72E-06	5.415511068
RP11-54K16.2	-0.921145198	7.43435603	-5.321954477	9.46E-07	7.74E-06	5.413169737
ERCC5	1.344783117	7.562360003	5.32172038	9.47E-07	7.74E-06	5.412267936
DKFZP586I1420	1.146321353	7.509271768	5.320756925	9.50E-07	7.76E-06	5.408556668
CLUAP1	0.679159746	5.913163619	5.319299083	9.56E-07	7.80E-06	5.402941586
IDH3G	-0.956065711	8.889317857	-5.318832418	9.58E-07	7.81E-06	5.401144306
MAPK9	0.718257909	6.142242591	5.317067623	9.65E-07	7.85E-06	5.394348157
QPCTL	-0.536447205	2.89568617	-5.317045529	9.65E-07	7.85E-06	5.39426308
DMTF1	1.501640039	8.598738529	5.315571482	9.70E-07	7.89E-06	5.388587391
PTPRM	0.958074608	7.895229037	5.314183597	9.76E-07	7.93E-06	5.383244114
CAPNS1	-0.999636738	12.04722171	-5.312439808	9.83E-07	7.97E-06	5.37653153
VPS51	-1.29052589	10.85375099	-5.312407503	9.83E-07	7.97E-06	5.376407185
DPY19L4	0.76241226	6.969384662	5.311364965	9.87E-07	7.99E-06	5.372394508
CCNG2	0.695509688	6.529567433	5.309994369	9.92E-07	8.03E-06	5.367119697
GNE	0.701921607	7.112193446	5.30953008	9.94E-07	8.04E-06	5.365332997
DCTN6	0.845979727	9.653624859	5.307867916	1.00E-06	8.09E-06	5.358937163
SENP2	0.547306799	4.999222963	5.30681587	1.01E-06	8.12E-06	5.354889472
ZC3H15	0.699146088	7.160563392	5.305941778	1.01E-06	8.15E-06	5.351526731
AIP	-0.959781283	8.365559478	-5.305528207	1.01E-06	8.15E-06	5.349935758
MRC2	-0.817670796	9.19352852	-5.30300873	1.02E-06	8.23E-06	5.340244777
RBM39	0.925217239	8.74170719	5.302735777	1.02E-06	8.24E-06	5.339195011
CDKN1B	0.855181545	9.338570248	5.301786281	1.03E-06	8.26E-06	5.33554348
HK2	1.197986696	7.577602728	5.301211804	1.03E-06	8.28E-06	5.333334324
SUCLG2	1.031186104	9.357365858	5.300799362	1.03E-06	8.28E-06	5.331748343
ZWILCH	1.505617417	6.546548786	5.299863875	1.03E-06	8.31E-06	5.328151288
FLJ10038	0.654976891	5.537964199	5.298436222	1.04E-06	8.35E-06	5.322662353
DPF2	-0.740990538	9.840091063	-5.297987537	1.04E-06	8.36E-06	5.320937424
SLC38A1	0.668784529	5.243123732	5.296221311	1.05E-06	8.42E-06	5.314147977
ANKRA2	0.864486986	8.617885725	5.295976583	1.05E-06	8.42E-06	5.313207315
BAG6	-0.68740017	9.228876272	-5.295672335	1.05E-06	8.42E-06	5.3120379
CASP4	0.853066074	5.978248523	5.294881288	1.05E-06	8.45E-06	5.308997564
ECHDC1	1.123437377	7.642785134	5.294161533	1.06E-06	8.46E-06	5.306231416
ZNF646	-0.874097429	4.253018814	-5.293080534	1.06E-06	8.49E-06	5.302077265
ENOPH1	1.079793039	8.952084684	5.292369312	1.07E-06	8.51E-06	5.299344334
FOXO4	-0.719703725	6.736135413	-5.290407357	1.07E-06	8.57E-06	5.291806235
CCP110	0.600434363	5.532285222	5.290387681	1.07E-06	8.57E-06	5.291730644
CPOX	0.925346047	7.552969591	5.289749936	1.08E-06	8.58E-06	5.289280621
HAT1	1.116165065	9.504827495	5.289221523	1.08E-06	8.59E-06	5.287250723
ANKMY2	1.55472712	7.428161457	5.289012441	1.08E-06	8.59E-06	5.286447561
SLC35C2	-0.59659515	6.576100268	-5.288780532	1.08E-06	8.60E-06	5.285556726
ACVR2A	0.796896146	6.015242509	5.287388191	1.09E-06	8.64E-06	5.2802087
UBA2	0.651351004	8.370564509	5.286154878	1.09E-06	8.68E-06	5.275472048
ANXA3	1.292521325	7.780711241	5.285181786	1.10E-06	8.70E-06	5.271735155
PEX2	0.729845559	5.941572041	5.283706643	1.10E-06	8.75E-06	5.266070884
TGOLN2	0.506307098	7.521820058	5.282678604	1.11E-06	8.78E-06	5.262123835
CDC23	0.898271858	6.524256373	5.281572317	1.11E-06	8.80E-06	5.25787676
RCBTB1	0.6188697	4.421244187	5.280893054	1.12E-06	8.82E-06	5.255269248
VWA8	0.900158159	5.861473154	5.277683884	1.13E-06	8.93E-06	5.242952179
SEPP1	0.711434295	8.01872282	5.275715407	1.14E-06	8.99E-06	5.235398711
ATP6V0D1	-0.80378635	11.52932956	-5.274455998	1.15E-06	9.02E-06	5.230566769
SCAMP5	-0.546054801	3.962039684	-5.274282423	1.15E-06	9.02E-06	5.229900862
USP4	0.784193043	8.9728944	5.27405598	1.15E-06	9.02E-06	5.229032142
HLTF	1.180881673	8.359751923	5.274021503	1.15E-06	9.02E-06	5.228899878
ERN2	-0.661644562	5.660286473	-5.27346367	1.15E-06	9.04E-06	5.226759909
TES	0.658903512	6.877299977	5.273153912	1.15E-06	9.04E-06	5.225571655
TLR3	0.749831589	4.213587463	5.273133549	1.15E-06	9.04E-06	5.225493539
GAN	0.61423239	3.510256533	5.271147246	1.16E-06	9.11E-06	5.217874716
ZNF112	0.948904857	6.250143294	5.269949759	1.17E-06	9.14E-06	5.21328218
CELF2	0.541253836	5.428139381	5.269876686	1.17E-06	9.14E-06	5.21300195
NPTN	0.774218762	11.53487197	5.268796345	1.17E-06	9.18E-06	5.208859125
MRM1	-0.791141081	4.367885858	-5.267604285	1.18E-06	9.21E-06	5.204288347
FAM127A	-0.999494803	11.60379536	-5.267145871	1.18E-06	9.22E-06	5.202530754
GS1-111G14.1	-0.675930982	10.61298297	-5.266768165	1.18E-06	9.22E-06	5.201082653
MRPS35	0.599357603	8.815877642	5.266376977	1.18E-06	9.23E-06	5.199582916
TRIM17	-0.748526076	3.532835815	-5.265823129	1.19E-06	9.25E-06	5.197459658
DEGS1	0.684546683	9.098817001	5.265560003	1.19E-06	9.25E-06	5.196450962
ECSIT	-1.164512073	8.450921409	-5.264908173	1.19E-06	9.27E-06	5.193952269
CRBN	0.830185772	8.217508032	5.264680937	1.19E-06	9.27E-06	5.193081228
C1orf112	1.139467575	4.71068338	5.263864255	1.20E-06	9.29E-06	5.189950864
SGTA	-0.807904629	6.833628376	-5.262965346	1.20E-06	9.31E-06	5.186505579
ADNP	0.982691958	9.18054162	5.262285899	1.20E-06	9.32E-06	5.183901619
PRDX2	-0.523793641	8.75539181	-5.261316654	1.21E-06	9.35E-06	5.180187286
YIPF5	1.314086271	7.668024494	5.261293671	1.21E-06	9.35E-06	5.180099215
CST2	-1.022862544	6.032049166	-5.260211063	1.21E-06	9.38E-06	5.175950839
TGFBR1	0.683356416	5.34313873	5.25994817	1.21E-06	9.39E-06	5.174943537
MPST	-1.110581848	9.942697342	-5.257486931	1.23E-06	9.47E-06	5.165514162
CTNNB1	0.874910744	9.522273643	5.256680408	1.23E-06	9.49E-06	5.162424701
TDRD7	1.370859651	6.023882842	5.255676537	1.24E-06	9.51E-06	5.158579586
CRYBG3	1.403940809	6.369825505	5.25430424	1.24E-06	9.55E-06	5.153323846
BBS4	1.067473023	6.456647303	5.252956647	1.25E-06	9.60E-06	5.148163342
PAPD7	0.610470863	8.556391837	5.251574181	1.26E-06	9.65E-06	5.142869934
MSANTD2	1.034352712	7.930890267	5.251365627	1.26E-06	9.65E-06	5.142071448
GIT1	-0.803630941	7.646778338	-5.251230084	1.26E-06	9.65E-06	5.141552504
TCAP	-0.576282317	3.801430005	-5.25099583	1.26E-06	9.65E-06	5.140655645
ANK3	0.764880416	6.445551	5.250894282	1.26E-06	9.65E-06	5.14026687
CCNG1	1.040407251	10.79090081	5.249699038	1.27E-06	9.68E-06	5.135691128
OXSR1	1.07643248	7.483085834	5.249441039	1.27E-06	9.69E-06	5.134703497
PUM1	0.799723078	10.16631408	5.24715268	1.28E-06	9.77E-06	5.125944549
PAK1IP1	0.932239317	8.29993127	5.246354023	1.28E-06	9.80E-06	5.122888021
ABHD5	0.68990281	4.565771341	5.246011736	1.28E-06	9.80E-06	5.121578125
IFT74	1.062644303	4.854362277	5.246006862	1.28E-06	9.80E-06	5.121559473
ACADL	0.852415415	4.049336222	5.244504545	1.29E-06	9.85E-06	5.115810744
FOLR2	-0.819724207	5.479963914	-5.243706793	1.30E-06	9.87E-06	5.112758395
CCR10	-1.201291515	4.823434619	-5.243430379	1.30E-06	9.88E-06	5.111700837
PPAT	1.075062315	5.599697044	5.240608727	1.31E-06	9.98E-06	5.100906684
TBKBP1	-0.795348149	5.948058944	-5.240047313	1.32E-06	9.99E-06	5.098759333
DAPK2	-0.556464642	5.068515541	-5.238854745	1.32E-06	1.00E-05	5.094198244
AP1B1	-0.720350639	7.878314618	-5.237972823	1.33E-06	1.01E-05	5.090825563
SEC23B	0.914598489	7.955108827	5.23785002	1.33E-06	1.01E-05	5.090355953
GFM1	0.666860006	4.826155005	5.237339034	1.33E-06	1.01E-05	5.088401965
MLST8	-1.182712853	9.002252048	-5.237234738	1.33E-06	1.01E-05	5.08800315
ZDHHC24	-1.074722243	6.548087977	-5.236367094	1.33E-06	1.01E-05	5.084685549
IRF2BP1	-1.243633759	5.7321701	-5.236354861	1.33E-06	1.01E-05	5.084638776
TYRO3	-0.746642668	5.248500265	-5.235447712	1.34E-06	1.01E-05	5.081170397
LPCAT1	0.590271988	8.33598653	5.23508571	1.34E-06	1.01E-05	5.079786403
USP24	0.623111066	5.436679901	5.234316855	1.35E-06	1.02E-05	5.076847095
POGLUT1	1.141340452	7.522788547	5.233852914	1.35E-06	1.02E-05	5.075073558
BIRC7	-0.564586344	5.599339084	-5.233550974	1.35E-06	1.02E-05	5.073919353
S100PBP	1.003840032	7.084407132	5.232240784	1.36E-06	1.02E-05	5.068911344
MRPL35	0.811083382	6.190547129	5.231563529	1.36E-06	1.02E-05	5.066322866
ARL6IP4	-0.746593412	10.32116852	-5.231164509	1.36E-06	1.03E-05	5.064797879
CDC7	1.346385384	6.06616333	5.230794933	1.36E-06	1.03E-05	5.063385473
SNX7	0.920865588	9.092249166	5.229690934	1.37E-06	1.03E-05	5.059166601
RGS14	-0.591288605	5.033844949	-5.22911317	1.37E-06	1.03E-05	5.056958873
HHLA3	-0.999959806	5.806280233	-5.228573621	1.38E-06	1.03E-05	5.054897274
INTS7	0.797878902	4.450920318	5.227183707	1.38E-06	1.04E-05	5.049586922
EIF2S1	0.935526308	8.52212709	5.226733333	1.39E-06	1.04E-05	5.047866352
SLC2A4RG	-0.861663216	6.192601313	-5.226060111	1.39E-06	1.04E-05	5.045294559
MIPEP	0.846855151	5.932417354	5.226026244	1.39E-06	1.04E-05	5.045165186
FBXO34	0.677172527	7.844567794	5.224847834	1.40E-06	1.05E-05	5.0406639
FBRS	-0.844650005	7.136373782	-5.223630691	1.40E-06	1.05E-05	5.036015164
SRPK1	0.728935776	6.715317418	5.223505593	1.41E-06	1.05E-05	5.035537395
ATG14	0.868883653	7.689560751	5.223361075	1.41E-06	1.05E-05	5.034985464
ZNF273	1.512952167	4.470567909	5.223067274	1.41E-06	1.05E-05	5.033863431
EVA1B	-1.020582034	7.845866595	-5.222612009	1.41E-06	1.05E-05	5.032124819
COQ10B	0.549693094	5.06186493	5.222059274	1.41E-06	1.05E-05	5.030014071
PSIP1	0.825037461	7.182759104	5.222050651	1.41E-06	1.05E-05	5.029981142
TMEM187	-1.449478694	7.479231237	-5.220802322	1.42E-06	1.05E-05	5.025214502
BUB3	0.728324288	7.190789562	5.218445133	1.43E-06	1.06E-05	5.016215238
IMP4	-1.125821456	9.043806542	-5.217529488	1.44E-06	1.07E-05	5.012720006
MAP4K2	-1.10762076	5.595792647	-5.217507029	1.44E-06	1.07E-05	5.01263428
PSD3	1.070916094	7.348084305	5.217236485	1.44E-06	1.07E-05	5.011601606
AGAP1	0.544396744	5.47135513	5.216945572	1.44E-06	1.07E-05	5.010491215
HSPB6	-1.74974824	5.815393828	-5.216196481	1.45E-06	1.07E-05	5.007632127
CIDEB	-1.115143791	7.470650947	-5.215693525	1.45E-06	1.07E-05	5.005712582
UAP1	1.088197292	8.902082894	5.215636732	1.45E-06	1.07E-05	5.005495832
HIBCH	1.11625312	8.193379113	5.214937481	1.45E-06	1.07E-05	5.002827283
ARHGEF3	1.075782144	8.632910519	5.213754824	1.46E-06	1.08E-05	4.998314291
POMP	0.657345775	9.263889957	5.210766136	1.48E-06	1.09E-05	4.986911679
VTI1B	0.954486065	7.04621662	5.210243024	1.48E-06	1.09E-05	4.984916191
IQGAP2	0.615212605	5.632370133	5.209428917	1.49E-06	1.09E-05	4.981810847
KIF20B	0.954436976	5.861978091	5.208639775	1.49E-06	1.09E-05	4.978800946
MRPL39	0.685625843	6.076069872	5.208505159	1.49E-06	1.09E-05	4.978287523
PSME4	0.910778555	6.720662223	5.207022107	1.50E-06	1.10E-05	4.972631604
SQRDL	0.954545288	8.088004214	5.206388808	1.50E-06	1.10E-05	4.970216623
DDX18	1.159110873	7.683942571	5.206035739	1.51E-06	1.10E-05	4.968870316
COL6A2	-1.1475439	10.33033146	-5.204677715	1.52E-06	1.11E-05	4.96369235
WSB1	1.046274097	7.187515489	5.204501699	1.52E-06	1.11E-05	4.96302127
GTF2H1	0.781761129	5.488802119	5.204465697	1.52E-06	1.11E-05	4.962884011
ROCK2	0.792261891	4.997227765	5.204301714	1.52E-06	1.11E-05	4.962258819
POGZ	0.879104533	8.017314435	5.203167623	1.52E-06	1.11E-05	4.957935318
GBP1	1.290735365	6.9109133	5.202500505	1.53E-06	1.11E-05	4.955392267
SERBP1	0.821815343	9.257761949	5.202428064	1.53E-06	1.11E-05	4.955116133
ABI1	0.807922178	6.659315204	5.201104768	1.54E-06	1.12E-05	4.950072226
CWC25	0.636697001	5.156073989	5.201024185	1.54E-06	1.12E-05	4.949765096
ZNF345	0.523744534	3.139437908	5.200383331	1.54E-06	1.12E-05	4.947322636
SUB1	0.662031258	9.722406519	5.200344255	1.54E-06	1.12E-05	4.947173715
ATPAF2	-0.566545124	5.454737629	-5.20006608	1.54E-06	1.12E-05	4.946113567
POLR3F	0.927074776	4.467044182	5.199445705	1.55E-06	1.12E-05	4.943749364
EPB41L3	1.495993262	5.880270857	5.197557426	1.56E-06	1.13E-05	4.936554096
EIF6	-0.895216928	10.74015742	-5.196959835	1.56E-06	1.13E-05	4.93427724
SNX6	0.964646676	8.811170063	5.195757988	1.57E-06	1.14E-05	4.92969851
PICALM	0.589298663	6.502155823	5.194469257	1.58E-06	1.14E-05	4.924789334
FAR2	0.548052751	4.21089611	5.194228489	1.58E-06	1.14E-05	4.923872237
SMAD5	0.843945826	6.741949662	5.192740595	1.59E-06	1.15E-05	4.918205231
SIGMAR1	-0.946484647	8.908820811	-5.192204667	1.59E-06	1.15E-05	4.916164206
SPATS2	0.857917773	6.544164697	5.191833462	1.60E-06	1.15E-05	4.914750572
GPN1	0.960809773	7.540643857	5.191491155	1.60E-06	1.15E-05	4.913447029
NUP205	0.66312323	5.699082597	5.189537524	1.61E-06	1.16E-05	4.90600817
TMEM109	-0.832478182	8.933234368	-5.189517475	1.61E-06	1.16E-05	4.905931834
ITGA1	1.018040502	4.044829125	5.189449646	1.61E-06	1.16E-05	4.905673585
LSM4	-0.841177055	8.437266881	-5.188166732	1.62E-06	1.17E-05	4.900789385
SRPK2	0.714576865	5.822066372	5.186902899	1.63E-06	1.17E-05	4.895978391
MOAP1	0.654073041	10.1007898	5.186621997	1.63E-06	1.17E-05	4.894909167
KDM5A	0.777543121	5.76406492	5.184479953	1.64E-06	1.18E-05	4.886756596
NOTCH4	-0.756751813	5.862501786	-5.184471693	1.64E-06	1.18E-05	4.88672516
PANX1	0.773362214	5.269260094	5.184179669	1.64E-06	1.18E-05	4.885613849
HNRNPA1	1.208722844	8.463667654	5.184073119	1.65E-06	1.18E-05	4.885208374
MKLN1	0.656872486	5.356144187	5.183934231	1.65E-06	1.18E-05	4.884679847
GNAI1	1.099966875	7.423842624	5.182624147	1.65E-06	1.19E-05	4.879694738
SEPT11	0.971967668	6.618000061	5.181858162	1.66E-06	1.19E-05	4.876780304
YTHDF2	0.724933598	10.36738108	5.180217892	1.67E-06	1.19E-05	4.870540062
MEGF9	0.613770122	5.511915222	5.180107615	1.67E-06	1.19E-05	4.870120558
ARMC6	-1.094114673	7.872497767	-5.178897332	1.68E-06	1.20E-05	4.865516807
USP34	0.704546618	6.562784268	5.175542459	1.70E-06	1.21E-05	4.852758022
BAG5	1.251076731	7.561433501	5.175434251	1.70E-06	1.21E-05	4.852346565
UTP11L	0.530296076	5.731855573	5.175104359	1.71E-06	1.22E-05	4.85109219
FAS	1.170677624	5.715068686	5.173915477	1.71E-06	1.22E-05	4.846571931
CMTM6	0.843867198	8.195330492	5.173817199	1.71E-06	1.22E-05	4.846198289
COMT	-0.701318122	7.149226501	-5.173185125	1.72E-06	1.22E-05	4.843795298
PHF10	0.810311294	7.774168462	5.172833988	1.72E-06	1.22E-05	4.84246042
SARAF	0.812965592	11.65321864	5.172802025	1.72E-06	1.22E-05	4.842338912
ZNF133	0.74994645	5.846294882	5.172772013	1.72E-06	1.22E-05	4.842224822
PRKD1	0.580295551	5.053211791	5.172574367	1.72E-06	1.22E-05	4.841473477
SNX15	-0.598216092	7.211285594	-5.171228181	1.73E-06	1.23E-05	4.836356364
PTEN	0.694504437	7.601301938	5.170564314	1.74E-06	1.23E-05	4.833833109
LDOC1	-1.174017964	9.949491454	-5.170398406	1.74E-06	1.23E-05	4.833202544
SLC50A1	-0.735240983	8.746634087	-5.169614201	1.74E-06	1.23E-05	4.830222149
ITM2C	-0.842346412	10.06608533	-5.169415881	1.74E-06	1.23E-05	4.829468463
CENPB	-1.629165651	8.569309391	-5.169001413	1.75E-06	1.23E-05	4.827893381
LGALS8	0.991067219	5.529704303	5.168763258	1.75E-06	1.23E-05	4.826988361
VKORC1	-1.064250553	11.16243595	-5.168023088	1.75E-06	1.24E-05	4.824175745
IPO4	-0.885568237	8.802279435	-5.166886578	1.76E-06	1.24E-05	4.819857429
SNAPC2	-0.969245077	6.062625542	-5.165726084	1.77E-06	1.25E-05	4.815448446
SYT1	1.342297549	4.441505987	5.165222304	1.77E-06	1.25E-05	4.81353462
PCDH1	-0.553363857	4.974197314	-5.164296879	1.78E-06	1.25E-05	4.810019228
MIIP	-1.011916524	7.55164322	-5.164213673	1.78E-06	1.25E-05	4.80970317
ELF2	0.520408655	7.416901935	5.163639736	1.79E-06	1.25E-05	4.807523131
VAMP7	1.014563733	9.193376177	5.163528117	1.79E-06	1.25E-05	4.807099175
C1orf109	0.756386866	7.372864472	5.163289376	1.79E-06	1.25E-05	4.806192387
GABRP	1.710707893	10.09392969	5.162866475	1.79E-06	1.26E-05	4.804586172
C16orf58	-0.888290212	6.677879056	-5.162602264	1.79E-06	1.26E-05	4.803582706
PRKD3	0.635209205	6.049765825	5.162245316	1.80E-06	1.26E-05	4.802227069
LMF1	-0.633897389	4.930309349	-5.161497922	1.80E-06	1.26E-05	4.79938872
SIAH1	0.555638458	7.234107535	5.160965139	1.80E-06	1.26E-05	4.797365509
OSBPL8	0.526002411	7.105925548	5.159788105	1.81E-06	1.27E-05	4.79289615
RABGAP1L	0.617595485	5.374392329	5.159223778	1.82E-06	1.27E-05	4.790753499
MT2A	-0.954343808	12.00380497	-5.159198158	1.82E-06	1.27E-05	4.790656227
RYK	1.193637543	7.434441152	5.158745036	1.82E-06	1.27E-05	4.788935887
DROSHA	1.061916074	9.002842376	5.158611421	1.82E-06	1.27E-05	4.788428613
LRRC14	-0.833482022	6.864712428	-5.158304774	1.82E-06	1.27E-05	4.787264441
RAB2A	0.577595837	8.120032878	5.157276605	1.83E-06	1.27E-05	4.783361282
PPP4C	-1.02957767	9.658711813	-5.153958842	1.86E-06	1.29E-05	4.770768868
HYAL3	-0.838953444	3.533800039	-5.153859586	1.86E-06	1.29E-05	4.770392207
TMOD3	0.756020103	5.109803396	5.15362424	1.86E-06	1.29E-05	4.769499117
CASP6	0.953216553	7.908585262	5.153555785	1.86E-06	1.29E-05	4.769239351
CDK8	0.944628365	5.566196019	5.152449979	1.87E-06	1.30E-05	4.765043337
TOP1	0.960130847	8.751265835	5.151389358	1.87E-06	1.30E-05	4.761019191
ARPC2	0.694908614	11.30288478	5.150998358	1.88E-06	1.30E-05	4.759535779
NECAB3	-1.074434532	7.13974637	-5.150921799	1.88E-06	1.30E-05	4.759245332
RSG1	-0.902816395	5.591380195	-5.150681474	1.88E-06	1.30E-05	4.758333598
GPR68	-0.548505636	3.455246522	-5.15055976	1.88E-06	1.30E-05	4.757871852
S1PR4	-0.848072263	4.541230629	-5.149781229	1.89E-06	1.30E-05	4.754918479
MAGI1	0.521068854	4.782541513	5.149431653	1.89E-06	1.31E-05	4.753592422
CPNE1	-0.601652508	9.565015406	-5.148951651	1.89E-06	1.31E-05	4.75177169
R_NMT	0.612978881	5.432312753	5.148201444	1.90E-06	1.31E-05	4.748926185
USE1	-0.812915461	8.272913747	-5.14805723	1.90E-06	1.31E-05	4.748379211
ZFR	0.934282454	6.255566619	5.147741607	1.90E-06	1.31E-05	4.747182143
RBM47	0.565955462	5.567618306	5.146811047	1.91E-06	1.32E-05	4.743652996
NACA	0.767385938	11.56677268	5.146384898	1.91E-06	1.32E-05	4.742036929
H2AFV	0.713569961	9.061753105	5.145300441	1.92E-06	1.32E-05	4.73792468
PPP6C	0.621733114	8.286956734	5.144858374	1.92E-06	1.32E-05	4.736248488
UGDH	0.95919954	9.900024156	5.144681196	1.93E-06	1.32E-05	4.735576699
ANXA1	1.100709584	7.229028439	5.144635523	1.93E-06	1.32E-05	4.735403526
CPTP	-1.286037963	7.35877292	-5.144541272	1.93E-06	1.32E-05	4.735046172
PCYT2	-0.990713096	5.736898108	-5.141863808	1.95E-06	1.34E-05	4.724895771
LOX	0.912736125	5.308400118	5.141635217	1.95E-06	1.34E-05	4.724029291
EXD3	-0.933590046	4.59898002	-5.14144734	1.95E-06	1.34E-05	4.723317151
MT1F	-1.160289376	10.11932802	-5.141364651	1.95E-06	1.34E-05	4.723003725
ARL15	0.957435805	6.368858405	5.140769608	1.96E-06	1.34E-05	4.720748338
ATP5F1	0.797276571	8.631879951	5.13893122	1.97E-06	1.35E-05	4.713781112
ASCC3	0.981984641	5.507944189	5.138741087	1.97E-06	1.35E-05	4.713060604
RBM28	0.715405523	7.332333932	5.138342168	1.97E-06	1.35E-05	4.711548942
SLC12A2	1.025942393	6.549474844	5.138029497	1.98E-06	1.35E-05	4.71036415
SMARCA1	0.90842643	6.664241524	5.136924152	1.99E-06	1.36E-05	4.706175986
PTER	1.429523324	6.167831468	5.135877812	1.99E-06	1.36E-05	4.702211792
CSNK2B	-0.912837514	11.72250238	-5.135838046	1.99E-06	1.36E-05	4.702061142
FIG4	0.850310782	6.852160449	5.135833288	1.99E-06	1.36E-05	4.702043116
C19orf73	-0.567856754	3.144013461	-5.135058532	2.00E-06	1.36E-05	4.699108117
BORA	1.291499263	5.806620225	5.133697756	2.01E-06	1.37E-05	4.693953628
FAN1	0.518755248	5.236522071	5.133611419	2.01E-06	1.37E-05	4.693626613
CDK4	-0.828751266	11.45897287	-5.133425755	2.01E-06	1.37E-05	4.692923392
TRIP4	1.415022653	7.167601125	5.131601174	2.03E-06	1.38E-05	4.686013268
BIN1	-0.816541317	7.8982142	-5.129313308	2.05E-06	1.39E-05	4.677350248
CN_NM3	-0.945038529	7.601685667	-5.128944971	2.05E-06	1.39E-05	4.675955716
AGPAT1	-1.085142652	9.158689637	-5.12889225	2.05E-06	1.39E-05	4.675756114
SUMO1	0.827785463	8.959069751	5.128508696	2.05E-06	1.39E-05	4.674304027
POLRMT	-0.550066949	4.831629461	-5.128151024	2.06E-06	1.39E-05	4.672949972
E2F6	1.117214131	6.643568925	5.127418404	2.06E-06	1.40E-05	4.670176601
TRIM5	0.538444111	5.677265057	5.125736701	2.08E-06	1.40E-05	4.66381116
LPIN1	0.796271566	5.707368592	5.12569007	2.08E-06	1.40E-05	4.663634669
RWDD2B	0.732425369	7.318188857	5.125666771	2.08E-06	1.40E-05	4.663546487
TYK2	-0.667142055	9.434205613	-5.124800552	2.08E-06	1.41E-05	4.660268166
DLG1	0.638282535	5.467807851	5.124271113	2.09E-06	1.41E-05	4.658264564
GNL2	1.521018887	7.711996966	5.123856846	2.09E-06	1.41E-05	4.656696887
PKD2	1.164688715	9.387813991	5.123440833	2.09E-06	1.41E-05	4.655122667
HNRNPD	0.593834576	8.154987494	5.123409046	2.10E-06	1.41E-05	4.655002383
MTUS1	0.904802836	7.346445123	5.123349982	2.10E-06	1.41E-05	4.654778889
F10	-1.25449585	6.659860039	-5.122755144	2.10E-06	1.41E-05	4.652528106
DNAJA1	1.058811684	10.65181693	5.122319494	2.10E-06	1.41E-05	4.650879752
PARVA	0.594020873	7.391383943	5.122227974	2.10E-06	1.41E-05	4.650533478
TRMT61B	1.045422913	7.487175834	5.122102284	2.11E-06	1.41E-05	4.650057928
C9orf16	-0.960294334	8.219985443	-5.122023364	2.11E-06	1.41E-05	4.649759333
NAE1	1.156841913	9.652554509	5.121251782	2.11E-06	1.42E-05	4.646840172
ALG6	1.153601868	7.489032413	5.121074821	2.11E-06	1.42E-05	4.646170695
CCDC71	-1.04748943	5.188433789	-5.121049406	2.11E-06	1.42E-05	4.646074549
USP32P2	1.206311441	8.171661506	5.120385665	2.12E-06	1.42E-05	4.643563606
TRAPPC6A	-1.281176873	9.533681246	-5.120232436	2.12E-06	1.42E-05	4.642983958
TRABD	-0.783995663	6.359731396	-5.119991049	2.12E-06	1.42E-05	4.64207084
VBP1	0.906706513	9.981899665	5.119541759	2.13E-06	1.42E-05	4.640371322
AP1G1	0.756342548	7.057786275	5.119347511	2.13E-06	1.42E-05	4.63963657
SPDL1	1.310131872	5.842976515	5.119129827	2.13E-06	1.42E-05	4.63881318
PEX1	1.009324593	5.349243358	5.118599425	2.14E-06	1.43E-05	4.636807016
VEZF1	1.148545709	8.709904056	5.118297359	2.14E-06	1.43E-05	4.63566454
TSPYL4	0.646905499	9.695006757	5.118108583	2.14E-06	1.43E-05	4.63495057
HSD17B11	0.696024576	8.286995532	5.116568229	2.15E-06	1.43E-05	4.629125252
RAB11FIP5	-0.8790787	8.242550715	-5.115806347	2.16E-06	1.44E-05	4.62624428
COPZ2	-1.161438982	6.819430849	-5.114401604	2.17E-06	1.44E-05	4.62093295
CETN3	0.864737639	10.03747994	5.113923452	2.18E-06	1.45E-05	4.619125221
DHX32	0.759316628	7.776231913	5.112888253	2.18E-06	1.45E-05	4.615211764
PALLD	1.054117682	9.003152362	5.112089357	2.19E-06	1.45E-05	4.612191891
BICD1	0.851513952	6.351745558	5.112072802	2.19E-06	1.45E-05	4.612129315
DDX1	1.062154064	9.557469978	5.111463416	2.20E-06	1.46E-05	4.609825959
ZNF33B	0.814700041	3.893202873	5.109718837	2.21E-06	1.46E-05	4.603232541
DDX10	0.638325847	5.091217751	5.109635483	2.21E-06	1.46E-05	4.602917546
RNF11	0.812868218	9.763425818	5.10855238	2.22E-06	1.47E-05	4.598824676
MSH2	1.637585512	7.121122072	5.108000189	2.23E-06	1.47E-05	4.596738201
ATP6V1G1	0.581774699	8.691874806	5.107785893	2.23E-06	1.47E-05	4.595928505
PLD3	-1.184149643	9.447824237	-5.107664276	2.23E-06	1.47E-05	4.595468996
MRPL19	0.90210899	5.619464353	5.107387368	2.23E-06	1.47E-05	4.594422762
ARMCX3	0.983176481	10.00550729	5.107169586	2.23E-06	1.47E-05	4.593599943
PEF1	-0.927474007	10.24341464	-5.105755716	2.25E-06	1.48E-05	4.588258504
MBD3	-1.007405455	7.87317642	-5.105387394	2.25E-06	1.48E-05	4.586867145
LRFN4	-0.785197201	5.315038091	-5.10479629	2.26E-06	1.48E-05	4.584634317
EXOC2	0.983214422	5.219518653	5.103103042	2.27E-06	1.49E-05	4.578238957
CSTF1	0.81481968	5.553889373	5.102904236	2.27E-06	1.49E-05	4.577488139
GPR171	0.629710054	3.661522601	5.1023307	2.28E-06	1.50E-05	4.575322184
GOLGA1	0.897697806	5.57683908	5.102210564	2.28E-06	1.50E-05	4.574868505
MOB4	0.719688058	7.851494778	5.10060571	2.29E-06	1.50E-05	4.568808485
OCLN	0.932781711	5.288447891	5.100010426	2.30E-06	1.50E-05	4.566560895
PAK2	0.523123132	5.709811319	5.099938497	2.30E-06	1.50E-05	4.566289324
PTK2	0.55114842	6.800757209	5.099694796	2.30E-06	1.51E-05	4.565369235
TAOK3	0.58360987	6.561255749	5.099464338	2.30E-06	1.51E-05	4.564499164
UTP3	1.069524612	8.079024537	5.098000121	2.32E-06	1.51E-05	4.558971614
ECH1	-0.85451947	9.541911368	-5.097385268	2.32E-06	1.52E-05	4.556650719
LILRA4	-0.774858116	5.055449466	-5.096553578	2.33E-06	1.52E-05	4.553511547
GPS1	-0.980254878	8.974692584	-5.095928286	2.34E-06	1.52E-05	4.551151578
LPXN	0.574299061	5.025016391	5.094603129	2.35E-06	1.53E-05	4.54615066
ARFGEF1	1.224111908	5.77958473	5.094566139	2.35E-06	1.53E-05	4.546011074
HGH1	-1.182036387	6.571411889	-5.094111373	2.35E-06	1.53E-05	4.544295014
GRWD1	-1.089858484	8.485955334	-5.094092987	2.35E-06	1.53E-05	4.544225639
ZNF292	0.877224308	6.104049778	5.093795026	2.36E-06	1.53E-05	4.543101326
BBIP1	0.650003331	7.318841252	5.092411028	2.37E-06	1.54E-05	4.537879435
UVRAG	0.699720011	6.230137097	5.090952263	2.38E-06	1.55E-05	4.532376197
SCP2	1.016997993	10.37369114	5.089482415	2.40E-06	1.55E-05	4.526831929
RABAC1	-1.246276316	11.2689544	-5.089470816	2.40E-06	1.55E-05	4.526788183
ZBTB22	-1.122741518	7.13966753	-5.08930534	2.40E-06	1.56E-05	4.526164059
EIF3H	0.709267157	9.420728004	5.087876089	2.41E-06	1.56E-05	4.520773767
CEBPA-AS1	-0.606254716	6.222398234	-5.087551847	2.42E-06	1.56E-05	4.519551024
ELK1	-0.658476454	5.680434818	-5.087481099	2.42E-06	1.56E-05	4.519284231
CCDC9	-0.632292457	5.71927979	-5.087105881	2.42E-06	1.56E-05	4.517869309
DCLRE1A	0.710285836	4.592152384	5.086779754	2.42E-06	1.57E-05	4.516639545
PRKACB	0.63080058	5.473532509	5.08570511	2.43E-06	1.57E-05	4.512587543
DPM3	-1.192515209	10.18678752	-5.08569036	2.43E-06	1.57E-05	4.51253193
THAP3	-0.636792787	4.20728168	-5.085498486	2.44E-06	1.57E-05	4.511808502
C19orf10	-0.865206037	10.65555696	-5.084779447	2.44E-06	1.57E-05	4.509097616
RCN1	0.891156653	11.29134872	5.084186183	2.45E-06	1.58E-05	4.506861063
RAB1B	-1.115946077	10.51735054	-5.084009463	2.45E-06	1.58E-05	4.506194869
ARTN	-0.735239277	3.723570477	-5.083535774	2.45E-06	1.58E-05	4.504409227
PEPD	-1.004616766	8.334151443	-5.080398878	2.48E-06	1.60E-05	4.492586278
NVL	0.642050965	4.144660743	5.079300793	2.50E-06	1.60E-05	4.488448448
ZC3H7A	1.23688345	7.242184089	5.078602515	2.50E-06	1.60E-05	4.48581741
HLA-J	-0.765337001	10.76435877	-5.078079719	2.51E-06	1.61E-05	4.483847685
XIST	1.193922764	9.325325349	5.077326849	2.52E-06	1.61E-05	4.481011293
ATP6V1E1	0.842496922	8.668900386	5.076058299	2.53E-06	1.62E-05	4.476232573
ADD3	1.269521867	9.125486133	5.075882215	2.53E-06	1.62E-05	4.475569301
FERMT2	1.050922321	7.593507656	5.075727801	2.53E-06	1.62E-05	4.474987662
TMEM121	-0.658435583	4.27976869	-5.075008439	2.54E-06	1.62E-05	4.472278124
IL10RB	0.807756242	7.577967458	5.074718846	2.54E-06	1.62E-05	4.471187398
VAMP5	-0.854501642	5.332273075	-5.074251589	2.55E-06	1.62E-05	4.469427589
CDC42EP4	-0.627064427	7.462318381	-5.072564534	2.56E-06	1.63E-05	4.463074357
EIF2S3	1.10580138	9.325046262	5.072225377	2.57E-06	1.64E-05	4.461797262
AHSA2	1.294323376	6.682759718	5.07156127	2.57E-06	1.64E-05	4.459296692
NUPL1	0.698747605	5.572508181	5.069998923	2.59E-06	1.65E-05	4.453414599
TTC17	0.598756102	6.1764422	5.069201276	2.60E-06	1.65E-05	4.450411878
EIF4E	0.693671646	6.282839594	5.068401512	2.61E-06	1.66E-05	4.447401421
HDAC11	-0.756122214	5.716316752	-5.068244171	2.61E-06	1.66E-05	4.44680919
SRPK3	-0.805030778	3.898037242	-5.068143489	2.61E-06	1.66E-05	4.446430226
EPS8	1.022385671	9.770662937	5.065355671	2.64E-06	1.67E-05	4.435938473
DCAF13	0.567413781	5.296959309	5.065208203	2.64E-06	1.67E-05	4.435383565
SDAD1	0.876590632	6.399496105	5.064105534	2.65E-06	1.68E-05	4.431234598
F2RL1	0.856512933	5.470138104	5.063522593	2.66E-06	1.68E-05	4.429041367
CSE1L	0.838115319	7.6277391	5.062258886	2.67E-06	1.69E-05	4.424287285
ANKRD46	0.681683541	7.737863754	5.062248411	2.67E-06	1.69E-05	4.424247883
THUMPD1	1.263177531	9.073838296	5.062233404	2.67E-06	1.69E-05	4.424191429
FIBP	-0.857748633	10.92128242	-5.062140519	2.67E-06	1.69E-05	4.42384202
SAV1	0.658431175	5.920041104	5.061108914	2.68E-06	1.69E-05	4.41996159
ZNF205	-0.898264425	6.738246706	-5.06107495	2.68E-06	1.69E-05	4.419833839
ATG4A	0.755353415	6.132308908	5.059893572	2.69E-06	1.70E-05	4.415390526
ACBD3	0.831671697	8.507504624	5.059446969	2.70E-06	1.70E-05	4.413710928
UTP6	0.555254437	5.77238009	5.057598226	2.72E-06	1.71E-05	4.406758908
NIPSNAP3B	0.834732337	3.40453923	5.057168132	2.72E-06	1.71E-05	4.40514176
SNX17	-0.802048759	10.41025054	-5.056627722	2.73E-06	1.72E-05	4.403109923
CTSF	-1.028478663	9.252217284	-5.054772058	2.75E-06	1.73E-05	4.396133804
VASH2	0.655519354	3.468010122	5.053930712	2.76E-06	1.73E-05	4.392971295
CAPN7	1.228357883	6.947083923	5.052938694	2.77E-06	1.74E-05	4.389242769
RPS24	1.047292868	11.15187165	5.052710284	2.77E-06	1.74E-05	4.388384334
RP11-119F7.5	0.75925559	5.365227768	5.05244642	2.78E-06	1.74E-05	4.387392677
PEX13	0.519522413	4.732331824	5.05202144	2.78E-06	1.74E-05	4.385795564
C19orf53	-0.913071025	11.20282249	-5.051972644	2.78E-06	1.74E-05	4.385612189
ACBD4	-1.029159741	5.620848618	-5.051955452	2.78E-06	1.74E-05	4.38554758
SMC4	1.073595157	6.015595999	5.05190263	2.78E-06	1.74E-05	4.385349077
PMPCA	-0.52018696	9.346065746	-5.05119781	2.79E-06	1.74E-05	4.38270048
WDR70	0.896201327	6.372993252	5.049691423	2.81E-06	1.75E-05	4.377040343
UGP2	0.76374954	7.598428171	5.049178632	2.81E-06	1.75E-05	4.37511376
TRIM38	0.713823795	7.377495392	5.049126849	2.81E-06	1.75E-05	4.374919215
CAV2	0.7875488	6.268451343	5.048541377	2.82E-06	1.76E-05	4.372719697
TSR1	0.756563994	7.168092086	5.04822836	2.82E-06	1.76E-05	4.371543795
DOK1	-0.772572444	6.908763604	-5.046910024	2.84E-06	1.77E-05	4.366591646
SKP1	0.618878041	10.64941639	5.046732318	2.84E-06	1.77E-05	4.365924167
CTPS2	0.845144077	6.763689314	5.04659595	2.84E-06	1.77E-05	4.365411967
TSEN2	0.601259605	4.980655556	5.046227349	2.84E-06	1.77E-05	4.364027524
PMAIP1	1.478305773	6.982695952	5.046205986	2.84E-06	1.77E-05	4.363947287
DZIP1	1.160775864	6.627487462	5.045969584	2.85E-06	1.77E-05	4.363059408
PCBP1	-0.526044543	11.77881747	-5.045537142	2.85E-06	1.77E-05	4.361435289
MYLIP	0.721470582	8.030578459	5.044744935	2.86E-06	1.78E-05	4.358460182
SNRPB	-0.864832046	11.29051535	-5.044377816	2.87E-06	1.78E-05	4.357081559
MBD4	1.228066545	7.817369156	5.044265572	2.87E-06	1.78E-05	4.356660066
CCDC93	0.60079843	4.517396151	5.044032953	2.87E-06	1.78E-05	4.355786559
AFG3L2	0.655922397	6.735190813	5.041446955	2.90E-06	1.80E-05	4.346077233
PJA2	1.169020198	8.814742343	5.040420821	2.91E-06	1.80E-05	4.342225223
GLUD1	1.184870397	8.20278563	5.039425606	2.92E-06	1.81E-05	4.338489656
FCF1	0.569420502	3.951146176	5.038996616	2.93E-06	1.81E-05	4.336879541
ARMC7	-0.807706873	6.939596724	-5.038067677	2.94E-06	1.82E-05	4.333393219
CRELD2	-0.642162145	10.50768202	-5.036811329	2.95E-06	1.82E-05	4.328678638
RTN4	0.905498081	10.41116877	5.036162854	2.96E-06	1.83E-05	4.326245392
FAM3C	0.635603969	5.953381548	5.035187562	2.97E-06	1.83E-05	4.322586142
RIN1	-0.856692361	7.174215862	-5.035017776	2.97E-06	1.83E-05	4.32194915
PHACTR2	0.93240644	6.119590419	5.033969778	2.99E-06	1.84E-05	4.31801757
POLR2B	0.655648919	8.104168935	5.033481982	2.99E-06	1.84E-05	4.316187735
FGD1	-0.976143385	7.926862606	-5.032129728	3.01E-06	1.85E-05	4.311115583
AK6	0.9933786	8.505491523	5.03185099	3.01E-06	1.85E-05	4.310070155
C1D	0.777244576	8.930907476	5.029925561	3.03E-06	1.87E-05	4.302849462
NUDT13	0.805776706	3.700145395	5.029250592	3.04E-06	1.87E-05	4.300318538
P4HTM	-0.875796391	9.352562548	-5.028932495	3.04E-06	1.87E-05	4.299125832
LARP4	0.509447304	4.448375394	5.027827419	3.06E-06	1.88E-05	4.294982637
CPPED1	0.604549908	5.75298079	5.027684626	3.06E-06	1.88E-05	4.294447306
B4GALT7	-0.979659547	7.870039066	-5.027257303	3.07E-06	1.88E-05	4.292845315
SLC25A22	-0.785139664	6.925079871	-5.027062426	3.07E-06	1.88E-05	4.292114766
CSK	-0.900204714	9.324054762	-5.026696169	3.07E-06	1.88E-05	4.290741783
NR3C1	0.684794317	6.540567178	5.026375367	3.08E-06	1.88E-05	4.289539244
PKN2	0.795431107	6.276819218	5.025429818	3.09E-06	1.89E-05	4.285995027
SLC41A3	-0.909541662	7.92058158	-5.0247208	3.10E-06	1.89E-05	4.283337624
FBXW4	-0.773247311	9.169317143	-5.024225927	3.10E-06	1.89E-05	4.281482946
GLRB	0.870005711	4.38049372	5.021301384	3.14E-06	1.91E-05	4.270524266
ZNF75D	0.656174553	3.668110462	5.019366491	3.16E-06	1.93E-05	4.263275703
DNAJB9	0.839944395	7.553170657	5.016759644	3.19E-06	1.95E-05	4.253512057
EAPP	0.810973264	9.294411143	5.016524897	3.20E-06	1.95E-05	4.252632963
ZNF200	0.674894817	5.328655813	5.015886178	3.21E-06	1.95E-05	4.25024116
UCHL3	0.795274911	9.135358605	5.015521982	3.21E-06	1.95E-05	4.248877429
CRTC1	-0.788904361	5.719830895	-5.015230023	3.21E-06	1.95E-05	4.247784224
PTP4A2	1.036827506	10.01195462	5.01518504	3.21E-06	1.95E-05	4.247615793
TOMM70A	0.953113996	8.166925487	5.014320361	3.23E-06	1.96E-05	4.244378309
ORC5	0.711795466	4.458847099	5.014188193	3.23E-06	1.96E-05	4.243883477
ARL4A	0.804451623	7.266425305	5.012710783	3.25E-06	1.97E-05	4.238352559
UBE2H	0.589074746	5.826289541	5.012627994	3.25E-06	1.97E-05	4.238042652
PIGN	1.008013686	6.077703592	5.011539924	3.26E-06	1.98E-05	4.233969848
ORC3	1.173127259	7.629407168	5.010907753	3.27E-06	1.98E-05	4.231603744
WDR11	0.857529119	8.167741029	5.010271385	3.28E-06	1.99E-05	4.229222082
FGD6	0.592173423	3.526902086	5.009976376	3.28E-06	1.99E-05	4.228118037
KLC1	0.531040553	6.681106353	5.009954942	3.28E-06	1.99E-05	4.228037823
SLC25A12	0.76336096	5.997369463	5.009229486	3.29E-06	1.99E-05	4.225323017
G3BP2	0.825849602	7.194877235	5.008172888	3.30E-06	2.00E-05	4.221369358
PYGL	0.800478864	8.036633927	5.007643368	3.31E-06	2.00E-05	4.219388121
ZNF444	-0.927844727	8.362390253	-5.006717003	3.32E-06	2.01E-05	4.215922306
SLC1A5	-0.860092813	7.775200728	-5.005166992	3.34E-06	2.01E-05	4.210123968
MT1X	-0.993110658	10.71628054	-5.004725819	3.35E-06	2.02E-05	4.208473776
HPS6	-0.882634673	6.115551219	-5.004206856	3.36E-06	2.02E-05	4.206532707
TNPO3	0.635645534	7.614007292	5.002396424	3.38E-06	2.03E-05	4.199761973
SLC35A5	1.118544874	7.666510678	5.001599019	3.39E-06	2.04E-05	4.196780197
CYCS	0.846089367	7.974598219	5.00024752	3.41E-06	2.05E-05	4.191727011
MAP3K11	-0.715612721	5.53547537	-4.999830381	3.41E-06	2.05E-05	4.190167488
MKKS	0.83955994	8.099649576	4.9990795	3.42E-06	2.05E-05	4.187360397
CBLL1	0.577835397	6.118482667	4.99906389	3.42E-06	2.05E-05	4.187302045
PRKAR1B	-0.721167684	4.114898709	-4.998172166	3.44E-06	2.06E-05	4.183968711
NDUFS7	-0.730971726	6.391462601	-4.997878687	3.44E-06	2.06E-05	4.182871728
RHBDD3	-0.933974631	7.599139481	-4.997017021	3.45E-06	2.07E-05	4.179651132
CLDN5	-1.17876781	8.454696265	-4.995126948	3.48E-06	2.08E-05	4.172587704
ABCA7	-0.785508553	5.920270334	-4.99420662	3.49E-06	2.09E-05	4.169148818
IQSEC2	-0.709243062	4.736946728	-4.994200255	3.49E-06	2.09E-05	4.169125036
TNC	1.23085447	6.578125813	4.990622313	3.54E-06	2.11E-05	4.155758792
EXOSC8	0.96195135	8.744194649	4.990408109	3.54E-06	2.11E-05	4.154958738
C1QTNF1	-0.927942536	5.321516277	-4.990177964	3.55E-06	2.12E-05	4.154099161
SRRD	0.63227363	6.455750201	4.989514208	3.56E-06	2.12E-05	4.151620187
KLHDC2	0.861250582	9.825229968	4.988803447	3.57E-06	2.13E-05	4.14896585
CHST12	-1.169033652	8.498828592	-4.98788164	3.58E-06	2.13E-05	4.14552364
SLC27A6	1.732190515	4.826690532	4.98571973	3.61E-06	2.15E-05	4.137451909
STAM	1.014016444	7.459842292	4.985346388	3.61E-06	2.15E-05	4.136058174
TCEB1	0.580437859	8.556700657	4.984765064	3.62E-06	2.15E-05	4.133888121
SLC25A28	-0.567192124	6.478693223	-4.984146855	3.63E-06	2.16E-05	4.131580519
CXADR	0.89392228	6.838851827	4.984079132	3.63E-06	2.16E-05	4.131327737
C12orf10	-1.275879648	9.438505499	-4.98294141	3.65E-06	2.17E-05	4.127081346
CCNA1	1.676703786	5.265392128	4.982889546	3.65E-06	2.17E-05	4.126887781
CPSF6	0.795310312	7.647204928	4.982716176	3.65E-06	2.17E-05	4.126240747
IDH3A	0.635302734	5.419913741	4.982112553	3.66E-06	2.17E-05	4.123988057
CALHM2	-1.31759657	8.011456789	-4.980947953	3.68E-06	2.18E-05	4.119642225
GBAS	1.225981949	9.729864615	4.980807747	3.68E-06	2.18E-05	4.119119063
THAP10	0.882769826	6.622334065	4.980145389	3.69E-06	2.18E-05	4.116647668
DDA1	-0.688197064	5.625360615	-4.979566037	3.70E-06	2.19E-05	4.114486119
PQLC1	-0.638488205	6.446086528	-4.979507568	3.70E-06	2.19E-05	4.114267978
ANAPC10	0.772145798	5.392505065	4.979083239	3.70E-06	2.19E-05	4.112684909
YIPF2	-1.017282264	7.486681287	-4.977694596	3.72E-06	2.20E-05	4.107504687
SCAMP2	-0.858774698	9.088752219	-4.976520304	3.74E-06	2.21E-05	4.103124661
NAALADL1	-1.185463996	6.508909606	-4.974550702	3.77E-06	2.22E-05	4.09577936
PDHA1	0.831424241	7.919309049	4.974149854	3.78E-06	2.22E-05	4.094284648
CCNL1	1.01316258	5.98209778	4.974064587	3.78E-06	2.22E-05	4.093966702
RPRD1A	0.905786493	6.249617571	4.974018121	3.78E-06	2.22E-05	4.093793441
STOML2	-0.500244808	9.639577076	-4.973993459	3.78E-06	2.22E-05	4.093701485
C7orf43	-0.763396903	7.504447829	-4.973144602	3.79E-06	2.23E-05	4.090536451
SH3GL1	-1.090079389	9.314305478	-4.972994236	3.79E-06	2.23E-05	4.089975825
RBMS1	0.894589609	9.572166286	4.972841678	3.80E-06	2.23E-05	4.089407041
ASNA1	-1.041133858	9.753749138	-4.972523523	3.80E-06	2.23E-05	4.088220879
CHSY1	0.880655914	10.6088317	4.972280601	3.80E-06	2.23E-05	4.087315231
ATF6	0.742683013	6.797011161	4.972256659	3.80E-06	2.23E-05	4.087225976
CHMP6	-1.125907688	8.181820916	-4.972033248	3.81E-06	2.23E-05	4.086393087
STARD8	-0.711553736	4.860872153	-4.971109992	3.82E-06	2.24E-05	4.082951356
CREBZF	0.620277827	5.63192352	4.970836714	3.83E-06	2.24E-05	4.081932685
ARL1	0.911268549	8.319658791	4.970131909	3.84E-06	2.25E-05	4.07930559
DNAJC9	0.766023577	6.521415532	4.969023491	3.85E-06	2.25E-05	4.075174449
LPCAT4	-0.698677874	4.807044151	-4.96724377	3.88E-06	2.27E-05	4.068542297
BTBD7	0.648040815	5.956294996	4.967190754	3.88E-06	2.27E-05	4.068344751
GCH1	1.357632753	6.087539942	4.965913575	3.90E-06	2.28E-05	4.063586102
OGT	1.122906504	6.433434172	4.964507881	3.92E-06	2.29E-05	4.05834934
METTL18	1.241829681	5.708657446	4.963830615	3.93E-06	2.29E-05	4.055826525
PAK4	-0.904655618	6.683882595	-4.963674413	3.94E-06	2.29E-05	4.055244699
IQCC	-0.687391052	5.977232685	-4.963644503	3.94E-06	2.29E-05	4.055133291
IGF2R	0.927991666	8.336477427	4.963426286	3.94E-06	2.30E-05	4.054320485
KIAA0355	0.733979381	7.046064914	4.962850359	3.95E-06	2.30E-05	4.052175388
ERI2	0.548836269	4.497863568	4.962633796	3.95E-06	2.30E-05	4.051368808
CD99	-0.681752551	11.82817687	-4.96190293	3.96E-06	2.31E-05	4.048646868
SMC5	0.662695486	4.929568711	4.961325225	3.97E-06	2.31E-05	4.046495483
KIAA0895	0.88977412	3.549147644	4.961198989	3.97E-06	2.31E-05	4.046025396
ZNF467	-0.658622446	5.200137123	-4.961054981	3.98E-06	2.31E-05	4.045489132
MMADHC	0.825261377	11.43507573	4.961036283	3.98E-06	2.31E-05	4.045419507
SLC46A3	0.864447676	4.425136714	4.960633882	3.98E-06	2.31E-05	4.043921076
TRAPPC2L	-0.714835978	6.9122927	-4.960216505	3.99E-06	2.31E-05	4.042366949
LYPLA1	1.174591122	8.769176933	4.959860443	3.99E-06	2.32E-05	4.041041183
RFC1	1.034341795	6.478173335	4.959316496	4.00E-06	2.32E-05	4.039015934
MRPL49	-1.026346354	10.26303103	-4.959313245	4.00E-06	2.32E-05	4.039003829
HNRNPH1	0.998450777	7.196745235	4.959104294	4.01E-06	2.32E-05	4.038225887
RXRA	-0.740043216	7.378156234	-4.958716901	4.01E-06	2.32E-05	4.036783628
MRPS30	0.640899272	7.148843314	4.958257766	4.02E-06	2.32E-05	4.035074352
MYBL1	0.72547129	4.611823187	4.957833339	4.03E-06	2.33E-05	4.033494358
POLA1	1.265170484	6.112926018	4.957712443	4.03E-06	2.33E-05	4.033044316
MLH3	0.609748865	5.445666111	4.957326731	4.03E-06	2.33E-05	4.031608522
SLC8B1	-0.587730611	5.382729577	-4.956943705	4.04E-06	2.33E-05	4.030182786
C9orf3	0.833841061	8.973694943	4.956719703	4.04E-06	2.33E-05	4.029349007
ZNF468	0.844759026	7.38621277	4.955937076	4.06E-06	2.34E-05	4.026436074
STON1	0.730877585	4.979452023	4.955135449	4.07E-06	2.34E-05	4.023452668
TWF1	0.625607949	4.392511108	4.954421774	4.08E-06	2.35E-05	4.0207968
C17orf85	0.763461851	5.766425356	4.954152303	4.08E-06	2.35E-05	4.019794043
UBIAD1	-0.66206722	5.6909933	-4.954112105	4.09E-06	2.35E-05	4.019644458
UIMC1	0.999520674	6.586263551	4.953350339	4.10E-06	2.36E-05	4.01680993
BCAT2	-0.608346141	5.802687167	-4.952872336	4.11E-06	2.36E-05	4.015031396
SNTA1	-1.241984283	5.90157459	-4.952774964	4.11E-06	2.36E-05	4.014669111
BRD7	0.912978643	5.975592525	4.952665522	4.11E-06	2.36E-05	4.014261918
RAPGEF3	-0.541270537	4.579749368	-4.952453723	4.11E-06	2.36E-05	4.013473913
RNF220	-0.69641656	9.227992916	-4.951606502	4.13E-06	2.37E-05	4.010321959
CLIP3	-0.886972672	6.173765833	-4.949422071	4.16E-06	2.39E-05	4.0021964
RAB3A	-1.175450052	6.257015313	-4.947900176	4.19E-06	2.40E-05	3.9965364
NT5M	-0.766114031	3.484949795	-4.947795173	4.19E-06	2.40E-05	3.996145921
PDCL	0.602930395	7.309959482	4.94707354	4.20E-06	2.40E-05	3.993462477
MOSPD3	-1.224284702	7.962891324	-4.946794197	4.20E-06	2.41E-05	3.992423772
NDC1	0.862593002	6.029070491	4.946321496	4.21E-06	2.41E-05	3.990666157
SRP19	0.840011401	10.02582214	4.945840006	4.22E-06	2.41E-05	3.988875951
ALDH5A1	0.629745376	5.240073211	4.945091583	4.23E-06	2.42E-05	3.986093452
DONSON	1.259708991	7.735070382	4.944731209	4.24E-06	2.42E-05	3.984753723
THAP9	0.573448902	2.940406508	4.944686611	4.24E-06	2.42E-05	3.98458793
RSL24D1	0.849710871	10.24126358	4.943887619	4.25E-06	2.43E-05	3.981617785
HMGCL	-0.510601699	9.003300952	-4.943597796	4.26E-06	2.43E-05	3.98054047
NAA10	-0.972910653	9.430538415	-4.941773415	4.29E-06	2.44E-05	3.97375971
RP11-560G2.2	-0.539336282	3.748595061	-4.941416044	4.29E-06	2.44E-05	3.972431603
CTDSP1	-0.944830889	9.573201552	-4.940833539	4.30E-06	2.45E-05	3.97026693
ADAM11	-0.563529798	3.935734328	-4.940817314	4.30E-06	2.45E-05	3.970206638
RND2	-0.609069449	4.419083895	-4.940690148	4.31E-06	2.45E-05	3.969734091
RPL18	-0.50237085	9.399935248	-4.940215528	4.31E-06	2.45E-05	3.967970459
MYOZ1	-0.70389737	3.183479072	-4.93969621	4.32E-06	2.45E-05	3.966040831
ZNF266	1.568232434	7.713079256	4.939378912	4.33E-06	2.46E-05	3.9648619
LYL1	-1.049143609	7.288428808	-4.939044482	4.33E-06	2.46E-05	3.963619357
TRIOBP	-0.523535323	8.553367009	-4.938724858	4.34E-06	2.46E-05	3.962431866
MSH3	0.646690365	6.430102067	4.937701068	4.36E-06	2.47E-05	3.958628468
ARMCX4	0.50085251	4.224899437	4.937682703	4.36E-06	2.47E-05	3.958560244
PRPF38B	0.905104795	7.449156834	4.937388086	4.36E-06	2.47E-05	3.957465812
PGRMC2	0.728129031	8.919823723	4.936996226	4.37E-06	2.47E-05	3.956010202
PLCXD1	-0.643038001	5.340710981	-4.936958565	4.37E-06	2.47E-05	3.955870309
CDC42EP3	0.911189034	6.700260081	4.934917311	4.40E-06	2.49E-05	3.948288805
NCAPH2	-0.672817345	4.954433077	-4.934010041	4.42E-06	2.49E-05	3.944919597
UBE2E1	0.738121715	11.31639828	4.932834887	4.44E-06	2.50E-05	3.940556051
THAP9-AS1	1.605101964	8.090814715	4.932363258	4.45E-06	2.51E-05	3.938804967
MTPAP	0.910764284	6.725506743	4.931677301	4.46E-06	2.51E-05	3.936258264
MLF1	0.941556131	6.000128435	4.931437596	4.46E-06	2.51E-05	3.935368372
ZSWIM1	-0.72755355	5.047832767	-4.931120874	4.47E-06	2.51E-05	3.934192596
YWHAQ	0.810939914	12.31009428	4.931056681	4.47E-06	2.51E-05	3.933954294
RHBDF1	-0.60827526	6.150802416	-4.930746245	4.48E-06	2.52E-05	3.932801897
PLTP	-1.19191565	10.07541987	-4.93059786	4.48E-06	2.52E-05	3.932251076
COA7	0.865061667	6.493820724	4.929818264	4.49E-06	2.52E-05	3.929357276
SMAD4	0.557300611	5.524876189	4.929751256	4.49E-06	2.52E-05	3.929108558
KDELR1	-0.784258195	10.09940922	-4.929428662	4.50E-06	2.53E-05	3.927911194
MBTD1	0.615265681	5.141198603	4.928841261	4.51E-06	2.53E-05	3.925731051
GTPBP8	0.558015306	6.287354029	4.928797158	4.51E-06	2.53E-05	3.925567369
SH3TC1	-0.757402269	4.689175256	-4.928626135	4.51E-06	2.53E-05	3.924932642
TOR1AIP1	0.635752918	5.057493378	4.927977815	4.52E-06	2.53E-05	3.922526608
TIMM17A	0.55356548	6.461252051	4.927530703	4.53E-06	2.54E-05	3.920867389
ASMTL	-0.889231011	9.061350106	-4.926498362	4.55E-06	2.55E-05	3.9170367
KAT6A	0.509410884	5.731984763	4.926373981	4.55E-06	2.55E-05	3.916575188
VASH1	-0.657936003	5.144470737	-4.926267269	4.56E-06	2.55E-05	3.916179244
_NMD3	0.88980745	7.437118725	4.926120715	4.56E-06	2.55E-05	3.915635475
CUEDC2	-1.012582329	10.80749454	-4.9260535	4.56E-06	2.55E-05	3.915386084
TSN	1.010874705	7.457901363	4.92366181	4.60E-06	2.57E-05	3.906513284
PRPSAP2	0.987685205	7.891110518	4.922859906	4.62E-06	2.57E-05	3.903538842
ACTR1B	-0.800719256	9.554195113	-4.921564172	4.64E-06	2.58E-05	3.898733199
[truncated: 3,023 more rows]
