# Supplementary material for: Identification of a Novel Cuproptosis-Related Gene Signature in Eutopic Endometrium of Women with Endometriosis
Source: Reprod Sci. 2022 Dec 6;30(6):1841–53. doi: 10.1007/s43032-022-01130-7 (PMC10229735; doi:10.1007/s43032-022-01130-7)
Supplement: Supplementary file 3 — Supplementary file3 (CSV 0 KB) [file 43032_2022_1130_MOESM3_ESM.csv]

	FeatureName	FeatureID	AvgRank
1	PDHA1	8	1
2	SLC31A1	10	3.6
3	LIPT1	2	3.7
4	DLAT	7	4.4
5	ATP7A	11	5.3
6	DBT	5	6.5
7	DLD	4	7.4
8	FDX1	1	7.8
9	LIAS	3	8
10	PDHB	9	9.8
11	ATP7B	12	10.1
12	DLST	6	10.4
