# Supplementary material for: Identification of a Novel Cuproptosis-Related Gene Signature in Eutopic Endometrium of Women with Endometriosis
Source: Reprod Sci. 2022 Dec 6;30(6):1841–53. doi: 10.1007/s43032-022-01130-7 (PMC10229735; doi:10.1007/s43032-022-01130-7)
Supplement: Supplementary file 4 — Supplementary file4 (XLS 0 KB) [file 43032_2022_1130_MOESM4_ESM.xls]

Gene	Coef
(Intercept)	-9.12895489517545
LIPT1	-0.42958481127026
DBT	0.495249610962538
DLAT	-0.597173149264109
PDHA1	2.2170194679016
SLC31A1	-1.23901981923099
ATP7A	0.694981381013125
